# Supplementary material for: Lysine Succinylation Contributes to Aflatoxin Production and Pathogenicity in Aspergillus flavus
Source: Mol Cell Proteomics. 2018 Jan 3;17(3):457–71. doi: 10.1074/mcp.RA117.000393 (PMC5836371; doi:10.1074/mcp.RA117.000393)
Supplement: Supplemental Data [file supp_RA117.000393_133046_1_supp_36579_p0skbz.xlsx]

## Sheet: Sheet1
Supplementary Table 2. Detailed informations on identified succinylated proteins and succinylated peptides in Aspergillus flavus NRRL 3357.
Accessions	Description	Sequence	Succinyl(K) modifications in peptide	Succinyl(K) modifications in protein	Score	Localization Probability	Class one site	Prec MW	Prec m/z	Theor MW	Theor m/z	Theor z	dMass	Spectrum
gi|238482029	protein kinase C substrate, putative	AGK(su)VN(de)VLAQVAK	3	240	38.783	0.999145	yes	1299.57	649.786	1299.74	649.869	2	-0.1663	965
gi|238482055	tropomyosin, putative	EAK(su)DAATQSAQHDTQNETLQR	3	68	155.93	1	yes	2443.5	814.499	2444.13	814.709	3	-0.6318	2002
gi|238482197	hypothetical protein AFLA_074190	ITIIK(su)KR	5	42	76.847	0.5	no	972.842	486.421	972.632	486.316	2	0.2095	6392
gi|238482197	hypothetical protein AFLA_074190	ITIIKK(su)R	6	43	76.847	0.5	no	972.842	486.421	972.632	486.316	2	0.2095	6392
gi|238482363	40S ribosomal protein S13	DSHGIAQVK(su)HVTGNK	9	64	126.88	0.99996	yes	1691.75	563.916	1692.87	564.288	3	-1.1179	1495
gi|238482363	40S ribosomal protein S13	HVTGNK(su)ILR	6	70	38.086	1	yes	1140.3	570.15	1138.64	569.322	2	1.6561	914
gi|238482571	septin AspB	LK(su)QSEDELYAR	2	474	67.385	1	yes	1449.79	724.893	1452.71	726.354	2	-2.9226	2964
gi|238482591	conserved hypothetical protein	SAYAAK(su)VGVK	6	119	74.162	0.997366	yes	1094.77	547.386	1094.6	547.298	2	0.17671	2156
gi|238482591	conserved hypothetical protein	SLAK(su)TVEQSTTNTDSK	4	182	222.57	1	yes	1810.33	905.167	1810.88	905.439	2	-0.54543	2908
gi|238482593	conserved hypothetical protein	AK(su)LVDYLLR	2	93	43.308	1	yes	1188.41	594.205	1191.69	595.843	2	-3.2762	8652
gi|238482643	SUN domain protein (Uth1), putative	IQGDNLSGSCK(su)YEN(de)GK	11	385	166.92	0.999986	yes	1872.16	936.081	1871.82	935.91	2	0.34207	2851
gi|238482643	SUN domain protein (Uth1), putative	LNFNIK(su)IQGDNLSGSCK	6	374	59.252	0.999916	yes	2009.02	1004.51	2008.99	1004.49	2	0.033874	7713
gi|238482643	SUN domain protein (Uth1), putative	LYLTNPTLSK(su)K	10	249	164.43	0.931068	yes	1379.64	689.822	1378.77	689.385	2	0.87499	5099
gi|238482643	SUN domain protein (Uth1), putative	VTSAQYYVNPK(su)GTSTK	11	321	172.91	0.973672	yes	1845.66	922.83	1844.91	922.457	2	0.74478	3506
gi|238482643	SUN domain protein (Uth1), putative	WEGK(su)VTSAQYYVNPK	4	310	126.71	1	yes	1870.32	935.162	1870.91	935.455	2	-0.58572	5841
gi|238482677	translation elongation factor eEF-3, putative	GK(su)TEQALATLSR	2	326	91.62	1	yes	1376.72	688.361	1375.73	687.865	2	0.99149	4930
gi|238482677	translation elongation factor eEF-3, putative	IYK(su)IDGTPR	3	813	126.07	1	yes	1163.97	581.987	1163.62	581.809	2	0.35599	3180
gi|238482677	translation elongation factor eEF-3, putative	MK(su)LALAR	2	574	104.11	1	yes	903.101	451.551	903.52	451.76	2	-0.41899	3453
gi|238482685	phospholipase PldA, putative	EVNQALTCNSAHTK(su)HALR	14	160	56.817	1	yes	2151.24	717.081	2152.06	717.352	3	-0.81152	1587
gi|238482693	pyruvate dehydrogenase complex, dihydrolipoamide acetyltransferase	ALALEK(su)GVPIK	6	215	103.22	0.999919	yes	1240.62	620.309	1239.74	619.871	2	0.8762	5584
gi|238482693	pyruvate dehydrogenase complex, dihydrolipoamide acetyltransferase	NVQGLGLSSISNSIK(su)DLGK	15	377	231.77	0.997809	yes	2030.38	1015.19	2031.08	1015.54	2	-0.70338	9789
gi|238482693	pyruvate dehydrogenase complex, dihydrolipoamide acetyltransferase	YK(su)LSVNDFLVK	2	304	97.911	1	yes	1426.33	713.167	1426.77	713.385	2	-0.43539	8861
gi|238482699	malate dehydrogenase, NAD-dependent	AAQGEK(su)GVVEPTFVDSPLYK	6	346	194.49	1	yes	2235.92	1117.96	2236.13	1118.06	2	-0.20646	7793
gi|238482699	malate dehydrogenase, NAD-dependent	DALK(su)GSEIVLIPAGVPR	4	168	195.15	1	yes	1835.74	917.871	1836.03	918.017	2	-0.29352	9507
gi|238482699	malate dehydrogenase, NAD-dependent	FISQVQK(su)TDPSNEAVTVVGGHSGVTIVPLLSQSSHPSIEGK	7	263	229.69	1	yes	4333.96	1083.49	4333.24	1083.31	4	0.71474	8552
gi|238482699	malate dehydrogenase, NAD-dependent	IQFGGDEVVK(su)AK	10	315	67.252	0.730378	no	1393.59	696.795	1391.73	695.864	2	1.8606	4602
gi|238482699	malate dehydrogenase, NAD-dependent	LLEACLGDLK(su)K	10	403	135.99	0.90507	yes	1360.75	680.373	1360.73	680.363	2	0.019407	6658
gi|238482699	malate dehydrogenase, NAD-dependent	MAESLLK(su)AAQGEK	7	340	95.631	0.999907	yes	1477.07	738.536	1476.75	738.374	2	0.32293	5004
gi|238482699	malate dehydrogenase, NAD-dependent	NIQK(su)GIDFVK	4	408	105.2	0.999696	yes	1263.33	631.667	1262.69	631.343	2	0.64831	5273
gi|238482725	proteasome component Pre8, putative	VLVDK(su)AR	5	88	32.841	1	yes	897.487	448.743	901.522	450.761	2	-4.0352	1454
gi|238483033	acetyl-coA hydrolase Ach1, putative	EIAK(su)GINSGQIK	4	105	60.301	0.999978	yes	1362.37	681.185	1358.74	679.37	2	3.6302	2927
gi|238483033	acetyl-coA hydrolase Ach1, putative	GINSGQIK(su)FFDK	8	113	59.227	0.996499	yes	1454.07	727.035	1454.74	727.37	2	-0.66912	6537
gi|238483033	acetyl-coA hydrolase Ach1, putative	SPHQVGK(su)EIAK	7	101	82.171	0.994571	yes	1294.01	647.004	1294.69	647.344	2	-0.67806	758
gi|238483061	mitochondrial ATPase subunit ATP4, putative	HK(su)DILNAAR	2	121	111.61	1	yes	1138.4	569.199	1138.61	569.304	2	-0.21073	1491
gi|238483061	mitochondrial ATPase subunit ATP4, putative	IQK(su)ELENPK	3	214	110.76	1	yes	1198.29	599.147	1199.64	599.819	2	-1.3443	1836
gi|238483087	mitochondrial F1 ATPase subunit alpha, putative	AMK(su)QVAGSLK	3	430	105.98	1	yes	1132.66	566.328	1133.61	566.805	2	-0.95489	2230
gi|238483087	mitochondrial F1 ATPase subunit alpha, putative	AQLK(su)APGILPR	4	178	73.499	1	yes	1265.06	632.529	1264.75	632.375	2	0.30812	5224
gi|238483087	mitochondrial F1 ATPase subunit alpha, putative	EGQVSK(su)ETEASLK	6	537	155.66	1	yes	1506.8	753.4	1506.74	753.37	2	0.059963	2132
gi|238483087	mitochondrial F1 ATPase subunit alpha, putative	ETEASLK(su)EIIQSFNK	7	544	156.96	1	yes	1839.36	919.679	1837.93	918.965	2	1.4278	10814
gi|238483087	mitochondrial F1 ATPase subunit alpha, putative	EIIQSFNK(su)SFNA	7	552	45.433	1	yes	1497.64	748.819	1498.73	749.365	2	-1.0904	8673
gi|238483087	mitochondrial F1 ATPase subunit alpha, putative	QTGK(su)TAVALDAMLNQK	4	221	157.07	1	yes	1789.7	894.849	1789.92	894.962	2	-0.2254	7227
gi|238483087	mitochondrial F1 ATPase subunit alpha, putative	TAVALDAMLNQK(su)R	12	233	191.29	1	yes	1532.48	766.239	1531.8	765.901	2	0.67707	6594
gi|238483087	mitochondrial F1 ATPase subunit alpha, putative	SNNPEIQEAIEK(su)EGQVSK	12	531	247.46	0.999939	yes	2101.16	1050.58	2101.02	1050.51	2	0.14196	6315
gi|238483087	mitochondrial F1 ATPase subunit alpha, putative	VGSAAQVK(su)AMK	8	427	120.06	0.982678	yes	1189.63	594.817	1190.63	595.316	2	-0.99765	1831
gi|238483087	mitochondrial F1 ATPase subunit alpha, putative	VVDALGNPIDGK(su)GPLNTK	12	164	170.61	0.997275	yes	1909.22	954.611	1909.01	954.507	2	0.20694	6781
gi|238483277	acyl-CoA:6-aminopenicillanic-acid-acyltransferase, putative	EPSWIK(su)GSPAR	6	267	119.34	1	yes	1328.07	664.033	1328.67	664.336	2	-0.60609	4361
gi|238483287	sensor histidine kinase/response regulator, putative	K(su)NLERELN(de)K	1	1217	39.01	0.999697	yes	1245.54	622.771	1245.66	622.828	2	-0.11272	4301
gi|238483333	60S ribosomal protein L22	IFDLSAFEK(su)FLHDR	9	38	92.063	1	yes	1839.68	613.225	1839.93	613.309	3	-0.2506	11654
gi|238483333	60S ribosomal protein L22	VVATSK(su)GVYELR	6	104	112.51	1	yes	1424.18	712.091	1422.77	711.385	2	1.4122	4418
gi|238483333	60S ribosomal protein L22	YLK(su)YLTK	3	81	87.323	0.999813	yes	1029.95	514.973	1029.57	514.787	2	0.37183	3842
gi|238483339	glutathione peroxidase Hyr1, putative	GK(su)TILVVNTASK	2	93	112.44	1	yes	1332.2	666.1	1331.76	665.882	2	0.43558	3936
gi|238483361	ATP synthase gamma chain, mitochondrial precursor, putative	ITNTMK(su)VIASTR	6	52	148.89	1	yes	1436.77	718.387	1435.77	717.885	2	1.0037	4525
gi|238483361	ATP synthase gamma chain, mitochondrial precursor, putative	NIEK(su)ITNTMK	4	46	164.97	1	yes	1294.72	647.358	1292.66	646.332	2	2.0524	3627
gi|238483361	ATP synthase gamma chain, mitochondrial precursor, putative	TYGQTSNTVFEK(su)AETKPLEDK	12	82	33.074	0.638737	no	2484.13	828.042	2488.21	829.403	3	-4.0807	5254
gi|238483383	protein transport protein Sec23, putative	AVK(su)FYDAMAK	3	331	41.704	0.999782	yes	1244.17	622.083	1244.61	622.305	2	-0.4444	5260
gi|238483385	60S ribosomal protein L12	NTGDWK(su)GLR	6	54	93.111	1	yes	1144.82	572.411	1147.56	573.781	2	-2.7399	3823
gi|238483435	6-phosphogluconolactonase, putative	LLK(su)DELLSK	3	96	90.149	0.999997	yes	1159.98	579.99	1159.67	579.834	2	0.31155	6028
gi|238483435	6-phosphogluconolactonase, putative	TYVLK(su)NQNAALAR	5	27	113.61	1	yes	1563.64	781.818	1562.84	781.42	2	0.79492	3917
gi|238483539	tubulin alpha-1 subunit	FDLMYSK(su)R	7	401	76.827	1	yes	1160.43	580.217	1160.55	580.276	2	-0.11931	5871
gi|238483631	cytochrome C1/Cyt1, putative	WSPIK(su)TR	5	303	35.438	1	yes	988.622	494.311	988.533	494.267	2	0.088826	3043
gi|238483631	cytochrome C1/Cyt1, putative	YK(su)WSPIK	2	298	64.265	0.999997	yes	1021.93	510.964	1022.54	511.271	2	-0.61486	4865
gi|238483855	TCTP family protein	AIK(su)GYMK	3	92	70.912	0.999737	yes	911.044	455.522	911.478	455.739	2	-0.43318	1788
gi|238483855	TCTP family protein	EFK(su)ENAQTALK	3	116	118.28	1	yes	1380.41	690.207	1379.69	689.846	2	0.72275	3066
gi|238483855	TCTP family protein	KAPEETIK(su)EFK	8	113	123.95	0.999987	yes	1420.81	710.407	1420.74	710.372	2	0.069184	2910
gi|238483855	TCTP family protein	LEEK(su)KAPEETIK	4	105	125.28	0.982277	yes	1516.92	505.64	1516.81	505.603	3	0.11151	1610
gi|238483855	TCTP family protein	VLAK(su)LEEK	4	101	90.657	0.999822	yes	1033.22	516.612	1030.59	515.295	2	2.6336	2381
gi|238483963	40S ribosomal protein S25	AQHAVVLEK(su)TVAER	9	25	112.96	1	yes	1652.09	550.696	1652.9	550.965	3	-0.80641	2793
gi|238484047	40S ribosomal protein S28	(ac)MDSAK(su)APVK	5	5	54.608	0.998643	yes	1089.67	544.837	1089.54	544.768	2	0.13746	3714
gi|238484071	fatty acid hydroxylase, putative	NLPPYYK(su)GLK	7	333	54.066	0.92295	yes	1295.5	647.751	1293.7	646.848	2	1.8063	5136
gi|238484101	40S ribosomal protein S22	FLSVMQK(su)HGYIGEFEEVDDHR	7	43	71.073	1	yes	2638.1	659.524	2639.23	659.808	4	-1.1333	7583
gi|238484101	40S ribosomal protein S22	HVAGK(su)LLGFFY	5	124	63.283	1	yes	1350.97	675.486	1352.71	676.356	2	-1.7389	10478
gi|238484101	40S ribosomal protein S22	LNK(su)CGVINPR	3	71	90.15	1	yes	1271.36	635.678	1271.66	635.832	2	-0.30946	2852
gi|238484131	oxidoreductase, zinc-binding dehydrogenase family, putative	ELNFDGGFNYK(su)NEKPADALAR	11	210	167.53	0.999901	yes	2471.06	823.687	2471.18	823.728	3	-0.12022	7364
gi|238484217	mitochondrial phosphate carrier protein (Mir1), putative	INK(su)TPGEPGEGTVSR	3	248	106.42	1	yes	1642.76	821.38	1642.82	821.408	2	-0.055073	2158
gi|238484217	mitochondrial phosphate carrier protein (Mir1), putative	LVSQPTFATGLLSGFGK(su)ILK	17	164	72.421	0.956519	yes	2179.82	726.608	2179.24	726.412	3	0.58674	12341
gi|238484421	AMMECR1 family protein	SLMEK(su)AGWDGGHESMTR	5	271	249.16	1	yes	1992.16	996.082	1992.87	996.433	2	-0.70242	5208
gi|238484431	phosphoglycerate mutase, 2,3-bisphosphoglycerate-independent	DMIPSPK(su)VATYDLDPK	7	369	81.656	0.999999	yes	1891.56	945.778	1890.93	945.464	2	0.62798	8396
gi|238484431	phosphoglycerate mutase, 2,3-bisphosphoglycerate-independent	VATYDLDPK(su)MSAEAVGQK	9	378	157.42	1	yes	2022.64	1011.32	2023.98	1011.99	2	-1.337	6540
gi|238484431	phosphoglycerate mutase, 2,3-bisphosphoglycerate-independent	GIVSGEGEESSDPVK(su)TINER	15	228	214.19	1	yes	2202.53	1101.27	2204.04	1102.02	2	-1.5125	4992
gi|238484431	phosphoglycerate mutase, 2,3-bisphosphoglycerate-independent	MSAEAVGQK(su)MADR	9	387	153.81	1	yes	1494.32	747.158	1494.68	747.34	2	-0.36334	4383
gi|238484431	phosphoglycerate mutase, 2,3-bisphosphoglycerate-independent	SPK(su)PDFPYPK	3	286	91.937	1	yes	1275.53	637.765	1276.63	638.316	2	-1.1035	5007
gi|238484431	phosphoglycerate mutase, 2,3-bisphosphoglycerate-independent	VAK(su)EMEIPK	3	147	71.349	0.99999	yes	1146.81	573.403	1145.6	572.8	2	1.2062	3391
gi|238484431	phosphoglycerate mutase, 2,3-bisphosphoglycerate-independent	VDNVVASFK(su)R	9	112	92.611	1	yes	1236	618	1235.65	617.825	2	0.34935	4938
gi|238484431	phosphoglycerate mutase, 2,3-bisphosphoglycerate-independent	YEKDETDEFLK(su)PIIVGGEER	11	244	240.28	1	yes	2468.6	1234.3	2468.19	1234.1	2	0.41015	8288
gi|238484435	serine hydroxymethyltransferase, putative	GMGEEDFK(su)R	8	410	110.87	1	yes	1169.71	584.856	1169.5	584.751	2	0.21167	2836
gi|238484435	serine hydroxymethyltransferase, putative	IAHYIDK(su)AIK	7	418	34.773	0.899843	yes	1271.47	635.734	1272.71	636.353	2	-1.2378	2852
gi|238484435	serine hydroxymethyltransferase, putative	ICK(su)DVQGALPK	3	424	101.39	1	yes	1328.85	664.426	1329.7	664.848	2	-0.84398	3715
gi|238484547	regulatory protein SUAPRGA1	LEDELK(su)HEK	6	78	75.378	0.998247	yes	1241.4	620.701	1241.61	620.806	2	-0.2099	1138
gi|238484693	inorganic diphosphatase, putative	GEISTK(su)NVSVANSTDR	6	353	159.02	1	yes	1779.27	889.635	1778.86	889.432	2	0.40714	2956
gi|238484693	inorganic diphosphatase, putative	IPDGK(su)PENQFAFSGECK	5	309	122.31	1	yes	2024.33	1012.17	2024.91	1012.46	2	-0.58003	5905
gi|238484693	inorganic diphosphatase, putative	K(su)IGQANTLEHR	1	117	46.706	1	yes	1369.14	456.381	1368.72	456.241	3	0.42027	906
gi|238484693	inorganic diphosphatase, putative	K(su)YALEVIR	1	324	78.334	1	yes	1093.13	546.564	1092.62	546.308	2	0.51168	5118
gi|238484739	eukaryotic translation initiation factor 4, putative	AIK(su)PIIK	3	56	63.148	0.999869	yes	883.838	441.919	883.573	441.787	2	0.26462	2811
gi|238484835	allergen Asp F4	ACEYK(su)YVVR	5	160	101.43	1	yes	1285.86	642.93	1288.61	644.306	2	-2.7514	3539
gi|238484835	allergen Asp F4	ICTHDNQK(su)CSSISNLAK	8	280	118.47	1	yes	2077.07	692.358	2077.96	692.654	3	-0.88955	2640
gi|238484901	40S ribosomal protein S11	HK(su)NLAAHVSPAFR	2	109	108.32	1	yes	1549.92	516.641	1549.82	516.607	3	0.10152	2044
gi|238484929	pyruvate kinase	DISDLK(su)FGVK	6	214	108.67	0.999784	yes	1222.71	611.354	1222.64	611.322	2	0.064941	7453
gi|238484929	pyruvate kinase	DVLGEEGK(su)EIQIIAK	8	247	130.06	1	yes	1741.01	870.507	1742.93	871.465	2	-1.9156	8450
gi|238484929	pyruvate kinase	GDLGIEIPAPK(su)VFIAQK	11	289	77.746	0.981604	yes	1896.17	948.083	1897.05	948.527	2	-0.88948	10234
gi|238484929	pyruvate kinase	LEWHSK(su)LNTEMVPAK	6	21	195.6	1	yes	1883.4	941.699	1883.94	941.972	2	-0.54659	5857
gi|238484929	pyruvate kinase	LNTEMVPAK(su)NFR	9	30	110.08	1	yes	1520.5	760.25	1520.76	760.382	2	-0.26468	5435
gi|238484929	pyruvate kinase	LK(su)WAISHGIK	2	479	138.25	1	yes	1254.71	418.235	1254.72	418.24	3	-0.013006	4078
gi|238484929	pyruvate kinase	LLSK(su)YRPVCPILMVTR	4	427	100.77	1	yes	2048.23	682.742	2048.14	682.713	3	0.088507	7503
gi|238484929	pyruvate kinase	MK(su)LEWHSK	2	15	64.04	0.999999	yes	1159.45	579.724	1159.57	579.784	2	-0.12069	2720
gi|238484929	pyruvate kinase	MMIAK(su)CNIK	5	300	84.476	0.994113	yes	1208.45	604.226	1209.59	604.795	2	-1.1395	3578
gi|238484929	pyruvate kinase	TGNTTDDKDIPIK(su)EGHELNITTDEK	13	118	201.16	0.999883	yes	2885.84	961.945	2886.38	962.128	3	-0.54758	4754
gi|238484929	pyruvate kinase	TNSVEK(su)INALR	6	50	115.18	1	yes	1344.01	672.005	1345.72	672.86	2	-1.7087	4267
gi|238484929	pyruvate kinase	TSIIGTIGPK(su)TNSVEK	10	44	124.5	0.998045	yes	1746.57	873.284	1745.94	872.97	2	0.62839	5581
gi|238484929	pyruvate kinase	VK(su)CLNN(de)GNISSR	2	180	150.68	1	yes	1462.97	731.484	1463.7	731.851	2	-0.73502	2420
gi|238485013	protein phosphatase 2C, putative	IVAK(su)QDSFAK	4	64	92.538	0.999998	yes	1208.25	604.126	1207.64	603.822	2	0.6092	2275
gi|238485023	60S ribosomal protein L9	LPIPENVK(su)IHIR	8	17	129.89	1	yes	1531.83	510.609	1530.9	510.3	3	0.92823	6092
gi|238485023	60S ribosomal protein L9	LVK(su)DLSHIAVTFGRPEK	3	36	84.035	1	yes	2011.69	670.562	2012.12	670.705	3	-0.43013	6445
gi|238485023	60S ribosomal protein L9	NFLGEK(su)YVR	6	123	46.001	1	yes	1228.49	614.247	1226.63	613.314	2	1.8655	5481
gi|238485063	conserved hypothetical protein	DALDAIHK(su)QFK	8	123	121.29	0.999783	yes	1389.64	694.82	1386.71	693.357	2	2.9263	5402
gi|238485063	conserved hypothetical protein	GVTIK(su)DALDAIHK	5	115	90.926	0.999987	yes	1482.89	494.296	1482.82	494.272	3	0.073739	7159
gi|238485063	conserved hypothetical protein	KIELTLPIETQK(su)TGWK	12	64	150.39	0.999543	yes	1987.95	662.65	1987.11	662.37	3	0.84062	7677
gi|238485063	conserved hypothetical protein	K(su)IELTLPIETQK	1	53	118.37	1	yes	1514.73	757.365	1513.86	756.93	2	0.87131	7724
gi|238485063	conserved hypothetical protein	LIVHQTK(su)NTTVPQTSSK	7	158	219.95	1	yes	1983.18	991.592	1983.06	991.531	2	0.12206	1887
gi|238485063	conserved hypothetical protein	LNTSPSSIEDK(su)DILK	11	79	130.47	0.999004	yes	1760.58	880.289	1760.9	880.452	2	-0.32585	6488
gi|238485063	conserved hypothetical protein	LNTSPSSIEDKDILK(su)LHLVNPPVK	15	83	180.45	0.999303	yes	2759.71	919.904	2759.52	919.839	3	0.19548	7428
gi|238485063	conserved hypothetical protein	NLK(su)GVTIK	3	110	97.635	1	yes	974.729	487.364	973.58	486.79	2	1.1489	2760
gi|238485063	conserved hypothetical protein	(ac)SAELTK(su)VDSAIAGLSITPK	6	7	103.17	1	yes	2044.49	681.496	2045.1	681.7	3	-0.61103	12657
gi|238485063	conserved hypothetical protein	VDSAIAGLSITPK(su)GEK	13	20	134.14	0.802084	yes	1686.42	843.212	1686.9	843.451	2	-0.47985	6391
gi|238485442	6-phosphofructokinase alpha subunit	EYHFAYK(su)NTATPDHPK	7	386	142.45	1	yes	2021.5	673.833	2020.94	673.646	3	0.56081	2819
gi|238485566	glyceraldehyde 3-phosphate dehydrogenase GpdA	(ac)ATPK(su)VGINGFGR	4	5	80.014	1	yes	1358.71	679.354	1359.71	679.857	2	-1.005	7576
gi|238485566	glyceraldehyde 3-phosphate dehydrogenase GpdA	AVGK(su)VIPSLN(de)GK	4	219	134.13	1	yes	1284.46	642.23	1284.73	642.364	2	-0.26769	5333
gi|238485566	glyceraldehyde 3-phosphate dehydrogenase GpdA	VIPSLN(de)GK(su)LTGMSMR	8	227	145.43	1	yes	1705.68	852.842	1705.87	852.937	2	-0.18896	8398
gi|238485566	glyceraldehyde 3-phosphate dehydrogenase GpdA	AVTYEDIK(su)K	8	259	115.71	0.5	no	1167.24	583.622	1167.6	583.801	2	-0.35728	2975
gi|238485566	glyceraldehyde 3-phosphate dehydrogenase GpdA	AVTYEDIKK(su)	9	260	115.71	0.5	no	1167.24	583.622	1167.6	583.801	2	-0.35728	2975
gi|238485566	glyceraldehyde 3-phosphate dehydrogenase GpdA	DPAAIPWGSAGAAYIVESTGVFTTTEK(su)ASAHLK	27	107	198.85	0.817839	yes	3448.89	1149.63	3448.73	1149.58	3	0.16841	12157
gi|238485566	glyceraldehyde 3-phosphate dehydrogenase GpdA	EYK(su)TDINVLSNASCTTNCLAPLAK	3	141	300.41	1	yes	2784.43	928.142	2785.34	928.446	3	-0.91216	8744
gi|238485566	glyceraldehyde 3-phosphate dehydrogenase GpdA	FQGTIETYEEGLIVNGK(su)K	17	72	247.46	0.5	no	2121.89	1060.95	2127.07	1063.54	2	-5.1804	8108
gi|238485566	glyceraldehyde 3-phosphate dehydrogenase GpdA	FQGTIETYEEGLIVNGKK(su)	18	73	247.46	0.5	no	2121.89	1060.95	2127.07	1063.54	2	-5.1804	8108
gi|238485566	glyceraldehyde 3-phosphate dehydrogenase GpdA	K(su)VIISAPSADAPMFVMGVNNK	1	118	160.67	1	yes	2290.48	1145.24	2290.17	1145.08	2	0.30692	9339
gi|238485566	glyceraldehyde 3-phosphate dehydrogenase GpdA	KVIISAPSADAPMFVMGVNNK(su)EYK	21	138	108.13	0.955163	yes	2710.46	903.486	2711.38	903.792	3	-0.91947	8052
gi|238485566	glyceraldehyde 3-phosphate dehydrogenase GpdA	NAIASGDVDVVAVNDPFIETHYAAYMLK(su)YDSTHGR	28	48	108.6	1	yes	3943.41	985.852	3942.87	985.718	4	0.53531	10342
gi|238485566	glyceraldehyde 3-phosphate dehydrogenase GpdA	TAAQNIIPSSTGAAK(su)AVGK	15	215	168.64	0.999926	yes	1885.46	942.729	1886.01	943.005	2	-0.55188	4822
gi|238485566	glyceraldehyde 3-phosphate dehydrogenase GpdA	TEK(su)AVTYEDIKK	3	251	156.14	1	yes	1525.44	762.718	1525.79	762.893	2	-0.34982	2093
gi|238485566	glyceraldehyde 3-phosphate dehydrogenase GpdA	TIK(su)AASEEGELK	3	263	134.08	1	yes	1376.42	688.21	1376.7	688.351	2	-0.28203	2422
gi|238485566	glyceraldehyde 3-phosphate dehydrogenase GpdA	TVDAPSAK(su)DWR	8	194	172.8	1	yes	1346.12	673.062	1346.65	673.323	2	-0.52178	3830
gi|238485566	glyceraldehyde 3-phosphate dehydrogenase GpdA	VINDNFGLVEGLMTTVHSYTATQK(su)TVDAPSAK	24	186	263.01	0.999999	yes	3509.59	1169.86	3509.75	1169.92	3	-0.15663	11517
gi|238485566	glyceraldehyde 3-phosphate dehydrogenase GpdA	VVDLIAYISK(su)VDNQ	10	334	80.905	1	yes	1677.68	559.227	1678.89	559.63	3	-1.2091	12615
gi|238485696	putative mitochondrial 54S ribosomal protein MNP1	EIK(su)SLLGLSLVDSK	3	137	87.519	1	yes	1602.95	801.476	1602.91	801.453	2	0.0461	9970
gi|238485748	calmodulin	EAFK(su)VFDR	4	91	78.192	1	yes	1114.61	557.306	1112.55	556.275	2	2.0629	5452
gi|238485748	calmodulin	EAFSLFDK(su)DGDGQITTK	8	22	184.99	1	yes	1972.29	986.145	1972.93	986.463	2	-0.6362	8337
gi|238485748	calmodulin	MK(su)DTDSEEEIR	2	78	116.54	1	yes	1453.3	726.649	1453.62	726.812	2	-0.32463	1972
gi|238485838	aspartate aminotransferase, putative	AAAELAYGK(su)DSPAIK	9	115	133.48	0.999867	yes	1607.32	803.659	1605.82	802.912	2	1.4948	4523
gi|238485838	aspartate aminotransferase, putative	AAEDK(su)VVASR	5	85	58.676	1	yes	1147.21	573.603	1146.59	573.293	2	0.61851	1258
gi|238485838	aspartate aminotransferase, putative	DSGLEVEK(su)YR	8	177	133.23	1	yes	1296.47	648.237	1296.62	648.309	2	-0.14479	4407
gi|238485838	aspartate aminotransferase, putative	HFVSEGHNIALCQSFAK(su)NMGLYGER	17	278	242.6	1	yes	2966.79	988.929	2967.39	989.129	3	-0.59957	7127
gi|238485838	aspartate aminotransferase, putative	ISVAGITSDNVK(su)R	12	418	129.37	1	yes	1461.06	730.532	1460.78	730.391	2	0.28114	4898
gi|238485838	aspartate aminotransferase, putative	K(su)IYLPNPSWANHNAVFK	1	153	83.106	1	yes	2099.79	699.931	2101.09	700.362	3	-1.2924	7481
gi|238485844	conserved hypothetical protein	VQGWFNK(su)AK	7	32	38.276	0.937512	yes	1180.13	590.066	1178.61	589.304	2	1.5246	4540
gi|238485844	conserved hypothetical protein	VVEQK(su)IQEK	5	55	68.735	0.999098	yes	1202.44	601.22	1201.65	600.827	2	0.78625	1200
gi|238485890	vesicle transport v-snare protein, putative	MEK(su)QNIPSAAR	3	68	107.09	1	yes	1345.43	672.715	1345.66	672.832	2	-0.23571	2196
gi|238485982	pheromone-regulated multispanning membrane protein Prm1, putative	VLN(de)K(su)IK	4	595	65.619	0.92924	yes	816.641	408.32	816.495	408.247	2	0.14626	2035
gi|238486014	saccharopine dehydrogenase Lys9, putative	DATK(su)QILGATTAAEK	4	287	128.71	1	yes	1616.15	808.073	1618.84	809.42	2	-2.6951	5570
gi|238486086	cyclophilin, putative	EIEALGSSSGK(su)PSKPIK	11	153	220.6	0.997122	yes	1829.26	914.63	1828.98	914.489	2	0.28373	2590
gi|238486086	cyclophilin, putative	FEDENFK(su)YK	7	89	159.58	0.902168	yes	1320.11	660.054	1320.59	660.293	2	-0.47813	4120
gi|238486086	cyclophilin, putative	INFNLFEK(su)DVPR	8	27	180.18	1	yes	1592.5	796.251	1592.82	796.409	2	-0.31582	9219
gi|238486086	cyclophilin, putative	SIYGTK(su)FEDENFK	6	82	166.04	1	yes	1678.52	839.261	1678.77	839.386	2	-0.2502	6429
gi|238486086	cyclophilin, putative	VIPQFMLQGGDFTNHNGTGGK(su)SIYGTK	21	76	132.93	0.994559	yes	2967.96	989.32	2969.45	989.815	3	-1.4851	8056
gi|238486086	cyclophilin, putative	VVK(su)EIEALGSSSGKPSKPIK	3	142	137.43	1	yes	2156.29	718.763	2156.22	718.739	3	0.073039	2977
gi|238486090	glycerol dehydrogenase (GldB), putative	AIGVSNWTIPGLEK(su)LFK	14	178	103.5	0.864754	yes	1974.47	658.155	1975.09	658.363	3	-0.62317	12577
gi|238486090	glycerol dehydrogenase (GldB), putative	AMEK(su)IYR	4	156	78.616	1	yes	1010.17	505.083	1011.5	505.752	2	-1.3392	2272
gi|238486090	glycerol dehydrogenase (GldB), putative	GETYQAVTK(su)ALETGYR	9	38	190.87	1	yes	1888.62	944.308	1887.92	943.96	2	0.69641	7662
gi|238486090	glycerol dehydrogenase (GldB), putative	GYVVLPK(su)SSNPAR	7	268	131.17	1	yes	1489.25	744.626	1488.79	744.396	2	0.45978	4306
gi|238486090	glycerol dehydrogenase (GldB), putative	IESNFK(su)SIELTDEDFEAVNK	6	280	160.02	1	yes	2427.72	1213.86	2429.15	1214.57	2	-1.4278	9008
gi|238486090	glycerol dehydrogenase (GldB), putative	IGPDGK(su)YVILK	6	136	84.289	0.999998	yes	1304.35	652.175	1303.74	651.869	2	0.61247	6201
gi|238486090	glycerol dehydrogenase (GldB), putative	YVILK(su)ELTENPEPTWR	5	141	219.52	1	yes	2090.17	1045.08	2089.07	1044.54	2	1.0963	9706
gi|238486090	glycerol dehydrogenase (GldB), putative	VSENK(su)TLNEIAQK	5	237	187.62	1	yes	1574.07	787.037	1574.81	787.407	2	-0.73977	3521
gi|238486090	glycerol dehydrogenase (GldB), putative	VWNHLHRPEDVQWSVDNSLK(su)R	20	103	288.41	1	yes	2717.92	679.481	2718.36	679.59	4	-0.43662	5226
gi|238486106	alkaline serine protease Alp1	ASK(su)AYNAAGGQHVDSIGHGTHVSGTIAGK	3	178	189.08	1	yes	2893.89	723.471	2894.42	723.606	4	-0.53911	2289
gi|238486284	ubiquitin-60S ribosomal protein L40 fusion protein	YNCEK(su)NICR	5	121	55.064	1	yes	1357.68	678.842	1357.57	678.787	2	0.10944	1535
gi|238486304	Eukaryotic translation initiation factor eIF-5A	GRPCK(su)IVDMSTSK	5	43	182.33	1	yes	1579.21	789.607	1579.77	789.884	2	-0.5557	2107
gi|238486304	Eukaryotic translation initiation factor eIF-5A	IQNMFK(su)EGK	6	133	118.71	0.999645	yes	1195.2	597.602	1195.59	597.795	2	-0.38578	3165
gi|238486304	Eukaryotic translation initiation factor eIF-5A	LEDLSPSTHNMDVPVVK(su)R	17	89	270.55	1	yes	2137.89	712.631	2139.07	713.025	3	-1.1811	5379
gi|238486348	40S ribosomal protein S8	FAESGK(su)VESAIER	6	153	136.24	1	yes	1523.77	761.886	1523.75	761.873	2	0.026618	4958
gi|238486372	siderophore biosynthesis protein, putative	NVLQK(su)LER	5	169	40.352	1	yes	1099.42	549.709	1100.62	550.309	2	-1.2005	5424
gi|238486396	60S ribosomal protein L15, putative	YFEVILVDPQHK(su)AIR	12	161	44.132	1	yes	1929.74	643.246	1930.04	643.347	3	-0.30448	7773
gi|238486406	alcohol dehydrogenase, zinc-containing, putative	GIVNK(su)VFK	5	319	57.281	0.996891	yes	1006.32	503.158	1005.58	502.792	2	0.73048	5196
gi|238486406	alcohol dehydrogenase, zinc-containing, putative	HAVVDVPLPK(su)LR	10	27	42.095	1	yes	1446.88	723.438	1444.84	722.42	2	2.0376	5889
gi|238486406	alcohol dehydrogenase, zinc-containing, putative	IK(su)NLSDVDATLLEPASCAAHGLDK	2	137	94.542	1	yes	2640.2	880.068	2640.32	880.106	3	-0.11344	8668
gi|238486406	alcohol dehydrogenase, zinc-containing, putative	VVVAAPEGLK(su)MDLAK	10	201	111.74	0.975986	yes	1641.84	820.919	1641.9	820.95	2	-0.062171	7457
gi|238486406	alcohol dehydrogenase, zinc-containing, putative	YEQPEK(su)HAVVDVPLPK	6	17	60.489	0.999989	yes	1951.8	650.6	1951.02	650.339	3	0.78362	5281
gi|238486428	dipeptidyl-peptidase II, putative	K(su)WLPCWR	1	547	44.721	1	yes	1146.72	573.362	1146.56	573.282	2	0.16002	7351
gi|238486434	60S ribosomal protein L20	IFAPNTVVAK(su)SR	10	114	73.466	1	yes	1403.42	701.711	1403.78	701.888	2	-0.35341	4699
gi|238486434	60S ribosomal protein L20	QLLQK(su)DLK	5	222	61.582	0.997621	yes	1086.91	543.456	1086.63	543.314	2	0.2837	3379
gi|238486434	60S ribosomal protein L20	RPYIK(su)QLLQK	5	217	79.974	1	yes	1387.08	693.539	1387.82	693.909	2	-0.74036	4740
gi|238486434	60S ribosomal protein L20	VK(su)NFGIWIR	2	149	65.224	1	yes	1232.14	616.071	1233.69	616.843	2	-1.5442	8059
gi|238486520	FAD dependent oxidoreductase, putative	AEKPGGNSIK(su)ASSGIN(de)GAPTK	10	79	111.4	0.99936	yes	2087.81	695.936	2087.06	695.687	3	0.74611	1994
gi|238486520	FAD dependent oxidoreductase, putative	GVDLSK(su)VCR	6	154	87.308	1	yes	1139.99	569.994	1134.57	567.285	2	5.4185	3548
gi|238486520	FAD dependent oxidoreductase, putative	SAGDVFASSPAEEQK(su)R	15	124	176.32	1	yes	1779.39	889.694	1779.83	889.913	2	-0.43903	3826
gi|238486520	FAD dependent oxidoreductase, putative	TYADIVSGK(su)QQDEFGR	9	409	170.42	1	yes	1914.32	957.162	1914.89	957.447	2	-0.57008	6446
gi|238486548	G-protein complex gamma subunit Ste18	QSVADLK(su)YR	7	23	85.377	1	yes	1180.12	590.058	1180.61	590.304	2	-0.49142	3428
gi|238486572	60S acidic ribosomal protein P0	AIK(su)GFVTDNPEYER	3	64	167.98	1	yes	1740.04	870.019	1739.84	869.918	2	0.20291	5662
gi|238486572	60S acidic ribosomal protein P0	LK(su)SLLDEYK	2	16	96.143	1	yes	1210.54	605.272	1209.65	604.824	2	0.89494	6001
gi|238486636	ADP-ribosylation factor 6, putative	TTILYK(su)LK	6	36	55.676	0.893781	yes	1081.22	540.611	1080.64	540.321	2	0.57979	5374
gi|238486686	phosphoglucomutase PgmA	VANK(su)DSFVGSTVSGR	4	449	131.24	1	yes	1625.25	812.624	1624.8	812.402	2	0.44287	4206
gi|238486686	phosphoglucomutase PgmA	YYNPEAIQK(su)IAK	9	70	134.2	0.991299	yes	1538.03	769.013	1538.8	769.398	2	-0.77166	5446
gi|238486730	fructose-bisphosphate aldolase, class II	DK(su)PVFFVFHGGSGSSK	2	261	156.67	1	yes	1794.99	897.494	1796.87	898.436	2	-1.885	7318
gi|238486730	fructose-bisphosphate aldolase, class II	DKPVFFVFHGGSGSSK(su)EEYK	16	275	125.88	0.984612	yes	2348.69	587.172	2348.13	587.033	4	0.55878	5586
gi|238486730	fructose-bisphosphate aldolase, class II	EEYK(su)EAISYGVVK	4	279	109	1	yes	1615.21	807.603	1615.8	807.899	2	-0.5904	6085
gi|238486730	fructose-bisphosphate aldolase, class II	DYILK(su)K	5	309	50.901	0.5	no	880.892	440.446	880.489	440.245	2	0.40249	2924
gi|238486730	fructose-bisphosphate aldolase, class II	DYILKK(su)	6	310	50.901	0.5	no	880.892	440.446	880.489	440.245	2	0.40249	2924
gi|238486730	fructose-bisphosphate aldolase, class II	DYLMTAVGNPEGEDKPNK(su)K	18	329	147.56	0.473316	no	2207.05	735.684	2208.05	736.016	3	-0.9951	4767
gi|238486730	fructose-bisphosphate aldolase, class II	K(su)SFDPR	1	330	147.56	1	yes	850.515	425.257	850.417	425.209	2	0.097158	1546
gi|238486730	fructose-bisphosphate aldolase, class II	GVGVLEK(su)LSR	7	8	105.98	1	yes	1158.36	579.181	1158.66	579.33	2	-0.29833	6291
gi|238486730	fructose-bisphosphate aldolase, class II	IGSNK(su)DKPVFFVFHGGSGSSK	5	259	112.36	0.964729	yes	2296.51	574.128	2298.16	574.541	4	-1.6504	4996
gi|238486730	fructose-bisphosphate aldolase, class II	K(su)DYLMTAVGNPEGEDKPNKK	1	311	225.87	1	yes	2335.53	778.51	2336.14	778.714	3	-0.61259	3592
gi|238486730	fructose-bisphosphate aldolase, class II	K(su)LLPWLDGLLDEDER	1	117	140.95	1	yes	1912.98	956.49	1912.98	956.489	2	0.003795	12543
gi|238486730	fructose-bisphosphate aldolase, class II	K(su)TGVIVGDDVLR	1	12	130.1	1	yes	1372.83	686.413	1372.76	686.378	2	0.07147	5542
gi|238486730	fructose-bisphosphate aldolase, class II	LHPELLK(su)K	7	245	77.741	0.969904	yes	1079.36	359.786	1079.64	359.882	3	-0.28773	1892
gi|238486730	fructose-bisphosphate aldolase, class II	SLAPAYGIPVVLHTDHCAK(su)K	19	116	140.95	0.5	no	2278.85	759.617	2279.18	759.728	3	-0.33254	5289
gi|238486730	fructose-bisphosphate aldolase, class II	VK(su)VALEDFNTAGQL	2	350	78.763	1	yes	1606.32	803.159	1605.82	802.912	2	0.49493	9749
gi|238486738	homoserine dehydrogenase	AK(su)ELGYTEPDPR	2	206	122.42	1	yes	1476.32	738.158	1476.71	738.354	2	-0.39223	3456
gi|238486794	aspartic endopeptidase Pep2	IGDLK(su)VK	5	165	43.246	0.512646	no	873.563	436.781	873.516	436.758	2	0.046952	1923
gi|238486822	ubiquitin-60S ribosomal protein L40 fusion protein	IQDK(su)EGIPPDQQR	4	33	160.84	1	yes	1624.09	812.046	1624.8	812.402	2	-0.71338	3636
gi|238486822	ubiquitin-60S ribosomal protein L40 fusion protein	LIFAGK(su)QLEDGR	6	48	155.97	1	yes	1447.61	723.806	1447.77	723.883	2	-0.15342	6356
gi|238486822	ubiquitin-60S ribosomal protein L40 fusion protein	TLSDYNIQK(su)ESTLHLVLR	9	63	227	1	yes	2232.28	1116.14	2231.18	1115.59	2	1.1039	8195
gi|238486822	ubiquitin-40S ribosomal protein S31 fusion protein	LAVLK(su)YYK	5	104	63.486	0.889948	yes	1098.08	549.042	1098.63	549.316	2	-0.54691	5424
gi|238486822	ubiquitin-40S ribosomal protein S31 fusion protein	MQIFVK(su)TLTGK	6	6	124.1	0.999791	yes	1367.5	683.752	1366.75	683.376	2	0.75287	7362
gi|238486858	pyruvate decarboxylase PdcA, putative	DDCPASLK(su)LTAESAAER	8	557	212.69	1	yes	1934.44	967.222	1934.89	967.444	2	-0.44308	7161
gi|238486858	pyruvate decarboxylase PdcA, putative	GAVDETHK(su)NYGGVYAGTGSNPGVR	8	266	305.61	1	yes	2507.24	1253.62	2507.17	1253.58	2	0.078131	3568
gi|238486858	pyruvate decarboxylase PdcA, putative	GVLQK(su)IVQR	5	341	147.52	1	yes	1141.3	570.652	1141.68	570.84	2	-0.37584	5432
gi|238486858	pyruvate decarboxylase PdcA, putative	K(su)PIDVAEYLFR	1	12	114.72	1	yes	1451.52	725.761	1451.76	725.882	2	-0.24205	10274
gi|238486858	pyruvate decarboxylase PdcA, putative	LDTPLDLSLPPNDPEKEDYVVDVVLK(su)YLHAAK	26	215	69.578	0.994512	yes	3709.28	927.32	3709.93	927.483	4	-0.65354	12696
gi|238486858	pyruvate decarboxylase PdcA, putative	YLHAAK(su)KPVILVDACAIR	6	221	87.148	0.900912	yes	2140.42	535.104	2141.2	535.3	4	-0.78328	5017
gi|238486858	pyruvate decarboxylase PdcA, putative	SGLPTFVAPMGK(su)GAVDETHK	12	258	109.66	0.999932	yes	2143.86	714.62	2144.07	714.689	3	-0.20859	6665
gi|238486858	pyruvate decarboxylase PdcA, putative	SQK(su)DGMLLHHTLGN(de)GDFNVFTR	3	117	194.25	1	yes	2590.84	647.71	2591.24	647.81	4	-0.40236	8038
gi|238486858	pyruvate decarboxylase PdcA, putative	SRPVYISLPTDMVTK(su)K	15	183	201.96	0.996389	yes	1936.14	968.068	1936.03	968.016	2	0.103	6613
gi|238486858	pyruvate decarboxylase PdcA, putative	YSEYPDINMK(su)GVLQK	10	336	137.62	0.999993	yes	1884.87	942.433	1885.91	942.956	2	-1.0461	7775
gi|238486936	40S ribosomal protein S7	(ac)AAINK(su)IALNSPSR	5	6	119.69	1	yes	1499.3	749.649	1497.81	748.907	2	1.4835	7866
gi|238486936	40S ribosomal protein S7	TLK(su)VILDEK	3	159	93.556	1	yes	1160.97	580.487	1159.67	579.834	2	1.3058	5116
gi|238486950	hydroxymethylglutaryl-CoA synthase Erg13, putative	DLDYSK(su)SLTDK	6	305	50.354	0.945416	yes	1384.96	692.482	1385.66	692.828	2	-0.69047	4922
gi|238486994	nuclear transport factor NTF-2, putative	DITEK(su)LTSLPFQK	5	52	138.42	1	yes	1621.52	810.758	1620.86	810.43	2	0.65689	10306
gi|238487038	phosphoglycolate phosphatase, putative	GVAAVK(su)TALER	6	122	110.84	1	yes	1215.48	607.742	1215.68	607.841	2	-0.1963	4720
gi|238487118	cAMP-dependent protein kinase regulatory subunit PkaR	TVVDALVEK(su)PIPAK	9	181	115.78	0.993669	yes	1579.5	789.75	1580.9	790.451	2	-1.4011	6999
gi|238487228	Mn superoxide dismutase MnSOD	AAIEAQYGSVEK(su)FK	12	114	200.13	0.99525	yes	1641.91	820.953	1641.82	820.912	2	0.082982	5502
gi|238487228	Mn superoxide dismutase MnSOD	FK(su)N(de)GVEGSALLK	2	199	105.65	1	yes	1364.71	682.357	1364.72	682.359	2	-0.0032396	5286
gi|238487228	Mn superoxide dismutase MnSOD	FNGGGHIN(de)HSLFWK(su)NLAPHASPETNIDQAAPVLK	14	82	206.16	1	yes	3783.12	945.779	3784.89	946.223	4	-1.7778	7935
gi|238487228	Mn superoxide dismutase MnSOD	IK(su)FN(de)GGGHINHSLFWK	2	68	78.285	1	yes	1958.53	489.632	1959	489.75	4	-0.46866	6415
gi|238487268	RNA binding protein, putative	ANEQTAK(su)VFYK	7	10	125.74	0.999922	yes	1401.22	700.611	1399.7	699.849	2	1.525	3167
gi|238487268	RNA binding protein, putative	GILETEFGTSNEDECIK(su)K	17	84	191.37	0.5	no	2170.63	1085.31	2170.99	1085.5	2	-0.36316	7061
gi|238487268	RNA binding protein, putative	GILETEFGTSNEDECIKK(su)	18	85	191.37	0.5	no	2170.63	1085.31	2170.99	1085.5	2	-0.36316	7061
gi|238487274	GTP-binding nuclear protein Ran, putative	ITYK(su)NVPNWHR	4	96	135.86	1	yes	1529.69	764.843	1528.78	764.389	2	0.90932	4159
gi|238487274	GTP-binding nuclear protein Ran, putative	K(su)NLQYYDISAK	1	139	268.08	1	yes	1443.5	721.749	1443.72	721.862	2	-0.2246	4916
gi|238487274	GTP-binding nuclear protein Ran, putative	LVLVGDGGTGK(su)TTFVK	11	20	128.9	0.99986	yes	1692.9	846.449	1692.93	846.464	2	-0.030308	6619
gi|238487282	60S ribosomal protein L31	EIK(su)AFTER	3	48	68.224	1	yes	1094.87	547.435	1094.56	547.28	2	0.30964	2955
gi|238487282	60S ribosomal protein L31	IDPALNK(su)K	7	68	36.842	0.911881	yes	998.798	499.399	999.559	499.779	2	-0.76137	1633
gi|238487282	60S ribosomal protein L31	LHGVSFK(su)K	7	37	52.937	0.721793	no	1016.61	508.303	1016.56	508.282	2	0.040848	1355
gi|238487282	60S ribosomal protein L31	VWEAGVK(su)GVPFR	7	76	134.2	1	yes	1444.61	722.304	1445.77	722.883	2	-1.1579	7033
gi|238487340	60S ribosomal protein L8	FVK(su)WPEYVR	3	54	61.65	1	yes	1323.32	661.661	1324.68	662.34	2	-1.3587	7128
gi|238487340	60S ribosomal protein L8	LLNK(su)YRPETK	4	99	52.391	0.998747	yes	1362.59	681.296	1362.75	681.375	2	-0.15838	1700
gi|238487340	60S ribosomal protein L8	NFGIGQDIQPK(su)R	11	46	48.568	1	yes	1472.92	736.462	1473.76	736.878	2	-0.83158	5036
gi|238487340	60S ribosomal protein L8	NPLIEK(su)R	6	32	104.21	1	yes	970.962	485.481	970.544	485.272	2	0.41829	2111
gi|238487340	60S ribosomal protein L8	NSAAQTFK(su)LLNK	8	95	125.54	0.999867	yes	1436.98	718.488	1435.77	717.883	2	1.2107	5457
gi|238487354	mitochondrial aconitate hydratase, putative	GVSYLK(su)LRPDR	6	95	76.332	1	yes	1405.49	468.497	1405.78	468.593	3	-0.28709	3761
gi|238487354	mitochondrial aconitate hydratase, putative	MYDYLK(su)ATK	6	313	68.847	0.761037	yes	1232.83	616.415	1233.59	616.797	2	-0.76395	4722
gi|238487354	mitochondrial aconitate hydratase, putative	TTTDHISMAGPWLK(su)YR	14	610	115.83	1	yes	1979.64	659.881	1978.97	659.656	3	0.67565	7160
gi|238487382	NADH-ubiquinone oxidoreductase 39 kDa subunit, putative	HLK(su)VTGDLGR	3	95	41.399	1	yes	1194.22	597.112	1196.65	598.325	2	-2.4261	1953
gi|238487400	40S ribosomal protein S29, putative	K(su)YGMNICR	1	33	66.073	1	yes	1143.6	571.801	1142.52	571.26	2	1.0811	3124
gi|238487408	HIT domain protein	(ac)SSAACIFCK(su)IIK	9	10	70.728	0.94623	yes	1542.79	771.397	1540.76	770.381	2	2.0314	11796
gi|238487412	40S ribosomal protein S10b	EWLHLPAEVVPATHIK(su)QQR	16	140	130.27	1	yes	2355.68	785.225	2354.26	784.753	3	1.4158	7081
gi|238487412	40S ribosomal protein S10b	HADIDTK(su)NLYVIK	7	85	203.82	1	yes	1630.55	815.276	1630.86	815.428	2	-0.30324	5040
gi|238487412	40S ribosomal protein S10b	NLYVIK(su)ALQSLNSR	6	91	38.337	1	yes	1722.21	574.069	1720.96	573.653	3	1.2503	10244
gi|238487412	40S ribosomal protein S10b	KDFESK(su)HADIDTK	6	78	81.619	0.989097	yes	1635.67	545.224	1635.78	545.262	3	-0.11368	1210
gi|238487644	cytochrome b5, putative	K(su)DLYMVIHDK	1	19	71.085	1	yes	1363.89	681.944	1362.68	681.342	2	1.204	4828
gi|238487668	Hsp70 chaperone BiP/Kar2, putative	NFPFK(su)VVNK	5	138	47.603	0.989779	yes	1192.92	596.461	1193.64	596.822	2	-0.72231	5969
gi|238487910	6-phosphogluconate dehydrogenase Gnd1, putative	FLENEAK(su)GK	7	51	110.87	0.893294	yes	1136.94	568.471	1136.57	568.285	2	0.37209	1722
gi|238487910	6-phosphogluconate dehydrogenase Gnd1, putative	GK(su)SIVGAHSIEEFCAK	2	53	150.28	1	yes	1834.01	917.004	1833.89	916.946	2	0.11547	5011
gi|238487910	6-phosphogluconate dehydrogenase Gnd1, putative	SIVGAHSIEEFCAK(su)LK	14	67	128.06	0.903781	yes	1891.26	630.421	1890.96	630.321	3	0.30135	7401
gi|238487910	6-phosphogluconate dehydrogenase Gnd1, putative	SVFLK(su)DITNAYR	5	375	120.57	1	yes	1527.99	763.993	1527.79	763.896	2	0.19278	8306
gi|238487910	6-phosphogluconate dehydrogenase Gnd1, putative	VKPEHANETYPEGK(su)DIHVNWTGR	14	471	149.85	1	yes	2779.52	694.88	2780.35	695.087	4	-0.82995	3745
gi|238487910	6-phosphogluconate dehydrogenase Gnd1, putative	YLAEK(su)GIR	5	122	124.08	1	yes	1050.54	525.269	1050.57	525.285	2	-0.032471	2617
gi|238487952	HEAT repeat protein (DRIM), putative	QM(ox)ALVQEK(su)IK	8	1603	43.77	0.999403	yes	1301.85	650.924	1304.7	652.35	2	-2.8521	4409
gi|238488004	Rho GTPase Rho1	TSQK(su)PVTAEQGEEVR	4	137	127.75	1	yes	1759.97	879.984	1759.86	879.929	2	0.11015	1985
gi|238488036	enolase/allergen Asp F 22	AIETK(su)ACNALLLK	5	339	160.52	1	yes	1545.55	772.773	1545.84	772.921	2	-0.29671	6535
gi|238488036	enolase/allergen Asp F 22	AVENVNK(su)TIAPAVIEENLDVK	7	71	194.08	1	yes	2366.93	788.975	2368.26	789.42	3	-1.334	8698
gi|238488036	enolase/allergen Asp F 22	TIAPAVIEENLDVK(su)DQSK	14	85	174.23	0.61275	no	2071.28	1035.64	2071.07	1035.53	2	0.21125	7547
gi|238488036	enolase/allergen Asp F 22	DQSK(su)VDEFLK	4	89	81.017	0.999996	yes	1306.89	653.443	1309.64	654.82	2	-2.7529	6953
gi|238488036	enolase/allergen Asp F 22	VDEFLK(su)K	6	95	91.906	0.920044	yes	980.492	490.246	979.522	489.761	2	0.97075	2889
gi|238488036	enolase/allergen Asp F 22	GVLK(su)AVENVNK	4	64	198.25	1	yes	1271.54	635.772	1271.71	635.854	2	-0.16363	3702
gi|238488036	enolase/allergen Asp F 22	IAMDVASSEFYK(su)ADVK	12	254	82.707	0.818996	yes	1874.01	937.003	1874.9	937.448	2	-0.88963	7538
gi|238488036	enolase/allergen Asp F 22	IEEELGNNAIYAGEK(su)FR	15	431	206.8	1	yes	2054.77	1027.38	2053.99	1027	2	0.77442	7310
gi|238488036	enolase/allergen Asp F 22	K(su)YDLDFKNPDSDSSK	1	259	276.64	1	yes	1860.01	930.004	1859.84	929.921	2	0.16583	4435
gi|238488036	enolase/allergen Asp F 22	LAK(su)LNQILR	3	410	103.56	1	yes	1171.33	585.665	1169.71	584.856	2	1.6171	6225
gi|238488036	enolase/allergen Asp F 22	MK(su)IAMDVASSEFYK	2	242	112.72	1	yes	1719.78	859.889	1720.8	860.402	2	-1.0262	8115
gi|238488036	enolase/allergen Asp F 22	QGAEVYQK(su)LK	8	192	112.36	0.99573	yes	1264.47	632.235	1264.67	632.333	2	-0.19469	3065
gi|238488036	enolase/allergen Asp F 22	THWGGK(su)GVLK	6	60	91.855	0.999999	yes	1185.74	395.245	1184.64	394.88	3	1.0944	2172
gi|238488036	enolase/allergen Asp F 22	VNQIGTLTESIQAAK(su)DSYADNWGVMVSHR	15	362	212.21	1	yes	3292.2	1097.4	3292.59	1097.53	3	-0.38971	11896
gi|238488040	14-3-3 protein sigma, gamma, zeta, beta/alpha, putative	AETGESK(su)VFYYK	7	119	107.18	0.99999	yes	1524.25	762.124	1522.72	761.359	2	1.5306	4858
gi|238488040	14-3-3 protein sigma, gamma, zeta, beta/alpha, putative	VFYYK(su)M(ox)K	5	124	33.813	0.91445	yes	1093.69	546.846	1095.53	547.765	2	-1.8373	2879
gi|238488040	14-3-3 protein sigma, gamma, zeta, beta/alpha, putative	EESK(su)GSEQHVSIIR	4	74	116.84	1	yes	1702.24	567.413	1700.84	566.948	3	1.3963	1978
gi|238488040	14-3-3 protein sigma, gamma, zeta, beta/alpha, putative	IISSIEQK(su)EESK	8	70	182.35	0.999998	yes	1491.84	745.919	1491.77	745.883	2	0.071594	3075
gi|238488040	14-3-3 protein sigma, gamma, zeta, beta/alpha, putative	NLLSVAYK(su)NVVGTR	8	51	77.192	1	yes	1635.61	545.203	1635.91	545.302	3	-0.29522	9009
gi|238488040	14-3-3 protein sigma, gamma, zeta, beta/alpha, putative	YLAEFASGNK(su)R	10	141	41.109	1	yes	1354.42	677.212	1356.67	678.333	2	-2.2425	3771
gi|238488122	NAD(+)-isocitrate dehydrogenase subunit I	ANIMK(su)LADGLFR	5	225	131.17	1	yes	1449.35	724.673	1449.76	724.882	2	-0.41753	10605
gi|238488122	NAD(+)-isocitrate dehydrogenase subunit I	HVGLDIK(su)GK	7	317	58.955	0.771009	yes	1066.45	533.224	1067.6	533.798	2	-1.1494	1921
gi|238488132	glucosamine-fructose-6-phosphate aminotransferase	ALLESK(su)GFR	6	131	93.551	1	yes	1121.71	560.854	1121.61	560.803	2	0.10146	4617
gi|238488132	glucosamine-fructose-6-phosphate aminotransferase	GK(su)FDHFMQK	2	332	114.4	1	yes	1238.3	619.15	1238.57	619.287	2	-0.2734	4580
gi|238488132	glucosamine-fructose-6-phosphate aminotransferase	NQK(su)SLLLLGR	3	550	79.974	1	yes	1243.83	621.916	1242.73	621.364	2	1.1029	6618
gi|238488485	profilin Pfy1, putative	FVAIK(su)ADDR	5	78	99.653	1	yes	1135.46	567.729	1135.59	567.793	2	-0.12914	3021
gi|238488485	profilin Pfy1, putative	VGGEK(su)FVAIK	5	73	104.05	1	yes	1150.7	575.35	1148.64	574.322	2	2.0562	4284
gi|238488551	cofactor for methionyl- and glutamyl-tRNA synthetase, putative	IVAVCNLK(su)PVTMR	8	318	105.65	1	yes	1603.56	801.778	1601.86	800.931	2	1.6929	6509
gi|238488573	importin beta-5 subunit, putative	IK(su)TRSQTR	2	906	58.917	1	yes	1092.58	546.291	1090.61	545.304	2	1.9745	6881
gi|238488681	sorbitol/xylulose reductase Sou1-like, putative	AYK(su)CDIGNMESVQK	3	78	67.136	0.999999	yes	1745.41	872.706	1743.78	871.89	2	1.6329	4398
gi|238488967	mitochondrial processing peptidase beta subunit, putative	TILGPK(su)ENIQTISR	6	198	118.52	1	yes	1671.13	835.566	1670.92	835.46	2	0.2136	5787
gi|238488991	nuclear segregation protein (Bfr1), putative	LAAK(su)ITEWK	4	389	43.651	0.998283	yes	1160.57	580.283	1160.64	580.322	2	-0.077762	5028
gi|238489009	pyridoxal-dependent decarboxylase domain protein	YK(su)FDGDQR	2	46	37.191	1	yes	1128.25	564.127	1129.5	564.751	2	-1.2485	2162
gi|238489087	histone H3	EIAQDFK(su)SDLR	7	80	75.695	1	yes	1423.49	711.746	1422.7	711.349	2	0.79306	6336
gi|238489087	histone H3	VTIQSK(su)DIQLAR	6	123	109.24	1	yes	1473.03	736.513	1472.82	736.409	2	0.2072	5036
gi|238489087	histone H3	YQK(su)STELLIR	3	57	115.78	1	yes	1352.87	676.435	1351.73	675.867	2	1.137	5120
gi|238489089	histone H4.1	DAVTYTEHAK(su)R	10	78	152.62	1	yes	1393.74	696.87	1391.67	695.834	2	2.0726	1377
gi|238489089	histone H4.1	DNIQGITK(su)PAIR	8	32	72.089	1	yes	1427.78	713.891	1426.78	713.388	2	1.0052	5379
gi|238489089	histone H4.1	TVTSLDVVYALK(su)R	12	92	31.827	1	yes	1563.91	781.957	1565.87	782.933	2	-1.9518	8664
gi|238489147	transketolase TktA	AK(su)FGFDPK	2	279	48.283	0.999985	yes	1012.04	506.019	1010.51	505.253	2	1.5322	4534
gi|238489147	transketolase TktA	ALATIDFYK(su)GHPVR	9	668	92.856	1	yes	1690.01	845.006	1688.89	844.444	2	1.1241	5550
gi|238489147	transketolase TktA	EVK(su)DKPSVIR	3	239	76.228	0.996686	yes	1272.8	424.265	1272.71	424.238	3	0.081481	1100
gi|238489147	transketolase TktA	FEFTPAGISK(su)R	10	658	91.961	1	yes	1353.15	676.576	1353.69	676.846	2	-0.53924	6710
gi|238489147	transketolase TktA	LAGK(su)LPEGWEK	4	337	63.473	0.999985	yes	1327.78	663.892	1328.7	664.348	2	-0.91289	5293
gi|238489147	transketolase TktA	LQGTGGVHGNPLK(su)ADDAESVK	13	269	130.05	0.999982	yes	2195.32	731.774	2195.09	731.698	3	0.22941	3044
gi|238489147	transketolase TktA	QSFVVPQQVYDLYHK(su)TASQGAAK	15	300	103.9	0.679527	no	2667.39	889.129	2667.34	889.113	3	0.046018	8675
gi|238489147	transketolase TktA	SLPTYK(su)PTDSAVASR	6	350	105.14	1	yes	1695.47	847.735	1693.85	846.926	2	1.6198	4472
gi|238489147	transketolase TktA	VVSVPCFEVFDAQDK(su)DYK	15	599	151.62	0.878775	yes	2247.16	1123.58	2247.04	1123.52	2	0.1192	9185
gi|238489147	transketolase TktA	YASEYK(su)DEHADLTR	6	324	130.24	1	yes	1799.59	599.864	1799.81	599.936	3	-0.21486	2685
gi|238489305	60S ribosomal protein L5	VFAAMK(su)GASDGGILVPHSENR	6	167	97.488	1	yes	2257.65	752.549	2258.12	752.707	3	-0.47617	6270
gi|238489305	60S ribosomal protein L5	VFASAYAHELK(su)R	11	84	37.995	1	yes	1494.51	498.169	1493.77	497.925	3	0.73345	3980
gi|238489335	isocitrate dehydrogenase, NAD-dependent	LITK(su)EASER	4	195	39.848	1	yes	1148.01	574.006	1147.61	573.804	2	0.40561	1258
gi|238489489	conserved hypothetical protein	ELFIK(su)K	5	97	87.647	0.998593	yes	877.498	877.498	877.503	877.503	1	-0.0044808	3553
gi|238489489	conserved hypothetical protein	NQPWGK(su)R	6	27	48.504	1	yes	987.589	493.794	986.492	493.246	2	1.0964	1504
gi|238489489	conserved hypothetical protein	NSK(su)NCESLTQYK	3	60	149.23	1	yes	1572.41	786.205	1572.71	786.354	2	-0.29694	2352
gi|238489621	glycolipid transfer protein HET-C2, putative	ALEK(su)IVSILQK	4	190	93.345	1	yes	1342.16	671.078	1342.81	671.403	2	-0.65031	8416
gi|238489621	glycolipid transfer protein HET-C2, putative	(ac)ASK(su)TWFDGLK	3	4	81.017	1	yes	1299.04	649.518	1295.64	647.819	2	3.3978	10025
gi|238489621	glycolipid transfer protein HET-C2, putative	HHNFIVK(su)K	7	142	55.676	0.893781	yes	1123.05	561.523	1123.61	561.806	2	-0.56673	708
gi|238489667	40S ribosomal protein S0	TRPDGVNVINIGK(su)TWEK	13	55	174.02	1	yes	2028.71	1014.35	2028.06	1014.03	2	0.64511	6607
gi|238489667	40S ribosomal protein S0	TWEK(su)ILLAAR	4	59	107.24	1	yes	1301.13	650.567	1301.73	650.867	2	-0.59845	8662
gi|238489777	hypothetical protein AFLA_021060	MLK(su)LLIR	3	3	44.42	1	yes	984.421	492.21	987.614	493.807	2	-3.1932	7371
gi|238489815	mitochondrial 2-oxodicarboxylate carrier protein, putative	GISAPILMEAPK(su)R	12	86	124.12	1	yes	1482.91	741.455	1483.81	741.903	2	-0.8949	6549
gi|238489831	conserved hypothetical protein	VFNVPELK(su)R	8	79	59.908	1	yes	1202.05	601.023	1202.66	601.332	2	-0.61818	6110
gi|238489905	aminotransferase, class V, putative	AIDVFK(su)NR	6	220	75.213	1	yes	1063.86	531.93	1063.57	531.783	2	0.29486	4019
gi|238489911	40S ribosomal protein S23	AK(su)GDIPGVR	2	114	63.283	1	yes	1013.34	506.671	1013.55	506.775	2	-0.20678	2473
gi|238489911	40S ribosomal protein S23	CVK(su)VQLIK	3	73	98.997	1	yes	1089.52	544.762	1088.63	544.313	2	0.8991	3714
gi|238489911	40S ribosomal protein S23	GIVLEK(su)VGVEAK	6	56	89.301	0.999994	yes	1343.96	671.98	1342.77	671.385	2	1.1899	5804
gi|238489911	40S ribosomal protein S23	LLGTAYK(su)SSPFGGASHAK	7	39	94.01	1	yes	1894.6	631.535	1893.97	631.323	3	0.63498	4622
gi|238489911	40S ribosomal protein S23	SSPFGGASHAK(su)GIVLEK	11	50	81.317	0.999917	yes	1787	595.667	1786.93	595.644	3	0.068475	4731
gi|238489957	pyruvate dehydrogenase E1 component alpha subunit, putative	ELK(su)QMYHDMVSTR	3	76	71.513	1	yes	1743.64	871.822	1738.8	869.4	2	4.844	5443
gi|238489957	pyruvate dehydrogenase E1 component alpha subunit, putative	SSALTEYYK(su)R	9	258	137.98	1	yes	1319.34	659.668	1318.64	659.32	2	0.69565	3774
gi|238489957	pyruvate dehydrogenase E1 component alpha subunit, putative	STHDPIAGLK(su)QK	10	335	96.067	0.930196	yes	1394.51	697.254	1395.73	697.867	2	-1.2259	2451
gi|238489957	pyruvate dehydrogenase E1 component alpha subunit, putative	VMTEDELK(su)ALDK	8	350	126.1	0.99871	yes	1493.55	746.774	1492.73	746.366	2	0.8169	5866
gi|238490041	molecular chaperone Hsp70	HWPFK(su)IVDK	5	91	95.775	0.999998	yes	1271.18	635.591	1270.67	635.335	2	0.51287	5820
gi|238490041	molecular chaperone Hsp70	IVDK(su)GGKPIIQVEFK	4	95	176.21	0.999966	yes	1771.93	885.964	1772.01	886.004	2	-0.078715	5616
gi|238490041	molecular chaperone Hsp70	ITITNDK(su)GR	7	505	94.692	1	yes	1118.04	559.02	1118.59	559.296	2	-0.55197	1556
gi|238490041	molecular chaperone Hsp70	LIGDAAK(su)NQVAMNPHNTVFDAK	7	54	143.95	1	yes	2456.13	818.71	2456.22	818.741	3	-0.092039	5964
gi|238490041	molecular chaperone Hsp70	LSK(su)EEIER	3	510	80.239	1	yes	1104.1	552.049	1104.57	552.283	2	-0.4669	2561
gi|238490041	molecular chaperone Hsp70	LTISDSDKEK(su)VTSK	10	565	230.36	0.999387	yes	1651.91	825.957	1651.85	825.925	2	0.063309	2125
gi|238490041	molecular chaperone Hsp70	LVNHFVNEFK(su)R	10	244	183.99	1	yes	1505.73	752.867	1503.78	751.891	2	1.9523	4445
gi|238490041	molecular chaperone Hsp70	LVSDFFNK(su)EPNK	8	354	140.63	0.999997	yes	1540.01	770.004	1538.76	769.38	2	1.2479	6694
gi|238490041	molecular chaperone Hsp70	MLADAEK(su)YKAEDEAEASR	7	522	117.67	0.998558	yes	2128.2	709.4	2128.97	709.656	3	-0.76857	4611
gi|238490041	molecular chaperone Hsp70	NTISEGK(su)LTISDSDKEK	7	555	105.39	1	yes	1966.5	655.501	1966.98	655.66	3	-0.47868	3570
gi|238490041	molecular chaperone Hsp70	QATK(su)DAGLIAGLNVLR	4	157	160.79	1	yes	1743.35	581.117	1741.98	580.66	3	1.3711	8864
gi|238490041	molecular chaperone Hsp70	TNK(su)ITITNDK	3	498	104.07	1	yes	1249.85	624.926	1248.66	624.328	2	1.1974	2029
gi|238490047	coproporphyrinogen III oxidase, putative	AWCDK(su)YFYLPHR	5	83	112.15	1	yes	1754.63	877.317	1756.8	878.401	2	-2.168	7727
gi|238490047	coproporphyrinogen III oxidase, putative	DTPFTPAQK(su)EWQQLR	9	155	126.48	1	yes	1945.79	972.896	1945.95	972.976	2	-0.16087	8309
gi|238490047	coproporphyrinogen III oxidase, putative	EK(su)ELMDVLR	2	228	110.76	1	yes	1234.02	617.011	1233.63	616.813	2	0.39469	7281
gi|238490047	coproporphyrinogen III oxidase, putative	MEK(su)LIK	3	7	99.384	0.999997	yes	862.468	431.234	862.482	431.241	2	-0.014321	2177
gi|238490200	pyridoxamine 5'-phosphate oxidase, putative	EDFAERPFK(su)SK	9	138	66.538	0.999162	yes	1454.55	727.274	1454.7	727.352	2	-0.15458	2964
gi|238490200	pyridoxamine 5'-phosphate oxidase, putative	GWHFAVK(su)ADSPK	7	86	81.709	0.999976	yes	1444.35	722.173	1443.71	721.857	2	0.63333	4381
gi|238490200	pyridoxamine 5'-phosphate oxidase, putative	VLILK(su)NMDER	5	74	118.03	1	yes	1330.67	665.337	1331.71	665.855	2	-1.0375	5727
gi|238490530	chaperonin, putative	EQNEAK(su)VLAVGPGAVDK	6	46	64.331	0.999969	yes	1824.61	912.307	1825.94	912.971	2	-1.3264	5378
gi|238490530	chaperonin, putative	VLAVGPGAVDK(su)N(de)GSR	11	57	121.18	1	yes	1541.28	770.641	1541.8	770.902	2	-0.52117	4307
gi|238490530	chaperonin, putative	NVK(su)GLAPLLDR	3	8	77.593	1	yes	1296.39	648.193	1296.74	648.37	2	-0.35331	6879
gi|238490538	ATP citrate lyase subunit (Acl), putatibe	AEK(su)LLIPVNLK	3	170	101.3	1	yes	1338.62	669.31	1338.81	669.406	2	-0.19182	7757
gi|238490538	ATP citrate lyase subunit (Acl), putatibe	APVIK(su)PTPLPPSSTHNPPAR	5	26	123.41	1	yes	2179.05	726.349	2179.19	726.395	3	-0.13806	3219
gi|238490538	ATP citrate lyase subunit (Acl), putatibe	EVAPVLNEHK(su)VQIWVR	10	425	100.45	1	yes	2018.49	672.829	2019.1	673.034	3	-0.61465	7502
gi|238490538	ATP citrate lyase subunit (Acl), putatibe	FVAK(su)PDQLIK	4	77	66.056	0.999933	yes	1257.77	628.883	1259.71	629.856	2	-1.9461	5491
gi|238490538	ATP citrate lyase subunit (Acl), putatibe	FVAKPDQLIK(su)R	10	83	120.06	1	yes	1414.67	707.334	1415.81	707.906	2	-1.1447	3375
gi|238490538	ATP citrate lyase subunit (Acl), putatibe	GK(su)SGLLALNK	2	87	68.893	1	yes	1100.92	550.462	1101.64	550.819	2	-0.714	4228
gi|238490538	ATP citrate lyase subunit (Acl), putatibe	SGLLALNK(su)TWAEAR	8	95	124.81	1	yes	1627.19	813.593	1630.87	815.433	2	-3.6815	8212
gi|238490538	ATP citrate lyase subunit (Acl), putatibe	LTVLNPK(su)GR	7	324	88.948	1	yes	1098.57	549.284	1098.64	549.319	2	-0.070035	3403
gi|238490538	ATP citrate lyase subunit (Acl), putatibe	NYPSNEEIAATLLK(su)K	14	192	103.79	0.894952	yes	1790.57	895.284	1791.92	895.962	2	-1.3556	7714
gi|238490538	ATP citrate lyase subunit (Acl), putatibe	(ac)SAK(su)SILEADGK	3	4	77.597	1	yes	1261.04	630.519	1261.64	630.82	2	-0.60055	6941
gi|238490628	guanine deaminase, putative	LSDPIYAK(su)QLYR	8	122	164.9	1	yes	1569.31	784.653	1567.82	783.912	2	1.4831	6671
gi|238490638	thioredoxin reductase GliT-like, putative	TSEGYFK(su)AFDALDR	7	93	43.297	1	yes	1722.15	861.076	1720.79	860.397	2	1.3582	9010
gi|238490644	aldehyde reductase (AKR1), putative	AFEEFNIK(su)R	8	71	50.805	1	yes	1254.52	627.26	1254.62	627.312	2	-0.10346	5807
gi|238490770	arylsulfatase, putative	LFYK(su)GLR	4	163	72.823	1	yes	997.765	498.882	997.559	498.779	2	0.20639	3362
gi|238490830	heterogeneous nuclear ribonucleoprotein G, putative	QTFSEFGNVLDAIVMK(su)DR	16	37	176.94	1	yes	2172.59	724.198	2172.06	724.021	3	0.53122	12347
gi|238490888	argininosuccinate synthase	EFIENSLK(su)FSQK	8	339	61.11	0.983406	yes	1572.85	786.427	1570.79	785.393	2	2.0664	6493
gi|238490888	argininosuccinate synthase	FIGLK(su)SR	5	276	40.268	1	yes	921.606	460.803	921.527	460.764	2	0.078732	3411
gi|238490948	dipeptidase, putative	K(su)ADPHWHGVSEAGK	1	193	56.482	0.999997	yes	1621.87	405.467	1621.78	405.446	4	0.086227	1122
gi|238491020	amino acid permease, putative	WFK(su)KVEPR	3	363	43.808	1	yes	1285.01	642.505	1290.66	645.33	2	-5.6493	2708
gi|238491020	amino acid permease, putative	WFKK(su)VEPR	4	364	43.808	1	yes	1285.01	642.505	1290.66	645.33	2	-5.6493	2708
gi|238491236	translation elongation factor eEF-1B gamma subunit, putative	ALGAVEAHLK(su)TGGGR	10	150	55.415	1	yes	1537.98	768.988	1537.82	768.91	2	0.1566	2960
gi|238491250	D-lactate dehydrogenase, putative	TLYGK(su)TVGVVGVGR	5	148	33.265	1	yes	1507.33	753.663	1506.84	753.42	2	0.48633	6270
gi|238491316	flavin-binding monooxygenase-like protein	K(su)NLPEFK	1	341	36.701	0.999786	yes	978.661	489.33	976.522	488.261	2	2.1389	3783
gi|238491384	aminopeptidase	DALK(su)AFQR	4	716	83.753	1	yes	1052.19	526.095	1049.55	524.775	2	2.6407	4020
gi|238491384	aminopeptidase	LTK(su)LGEAAK	3	638	40.331	0.994854	yes	1035.43	517.714	1031.59	515.793	2	3.8427	1539
gi|238491384	aminopeptidase	SSHPIEVPVK(su)R	10	469	51.286	1	yes	1349.76	674.882	1349.73	674.865	2	0.03401	1950
gi|238491402	cytochrome c peroxidase Ccp1, putative	LLIDEK(su)WQPR	6	281	123.75	1	yes	1397.71	698.857	1398.75	699.375	2	-1.0358	7256
gi|238491402	cytochrome c peroxidase Ccp1, putative	NFVPTK(su)EDYQK	6	88	49.448	0.9336	yes	1471.04	735.518	1469.7	734.851	2	1.3329	3986
gi|238491484	mitochondrial peroxiredoxin Prx1, putative	AVK(su)PYLR	3	330	102.98	1	yes	949.017	474.509	947.543	473.771	2	1.4745	2574
gi|238491484	mitochondrial peroxiredoxin Prx1, putative	GVK(su)LIGLSAN(de)GTDSHK	3	189	116.35	1	yes	1697.87	848.934	1698.88	849.439	2	-1.0088	4708
gi|238491484	mitochondrial peroxiredoxin Prx1, putative	K(su)FGEIR	1	322	84.359	1	yes	850.845	425.422	850.454	425.227	2	0.39084	2099
gi|238491484	mitochondrial peroxiredoxin Prx1, putative	LWIK(su)DIDEVTGSK	4	206	126.95	1	yes	1604.99	802.497	1604.83	802.414	2	0.16467	8607
gi|238491660	60S ribosomal protein L38	EISDIK(su)QFIEICR	6	9	171.29	1	yes	1749.11	874.555	1751.88	875.938	2	-2.7648	10111
gi|238491660	60S ribosomal protein L38	LK(su)QSLPPALK	2	59	79.201	1	yes	1195.34	597.668	1195.72	597.858	2	-0.38065	3697
gi|238491668	CaaX farnesyltransferase alpha subunit Ram2	VK(su)NLFALK	2	82	71.877	1	yes	1033.61	516.805	1033.62	516.808	2	-0.0053314	6112
gi|238491682	60S ribosomal protein L11	AAK(su)VLEQLSGQTPVYSK	3	38	198.85	1	yes	1920.98	960.491	1920.02	960.01	2	0.96347	6475
gi|238491682	60S ribosomal protein L11	VLEQLSGQTPVYSK(su)AR	14	52	247.38	1	yes	1876.53	938.263	1876.99	938.494	2	-0.46265	5420
gi|238491682	60S ribosomal protein L11	GPK(su)AEEILER	3	78	116.77	1	yes	1241.34	620.669	1242.64	621.322	2	-1.3058	4161
gi|238491682	60S ribosomal protein L11	INQAETIK(su)WFK	8	164	144.17	0.999967	yes	1479.15	739.576	1478.78	739.388	2	0.37563	7186
gi|238491688	pyruvate carboxylase, putative	GK(su)VLILK	2	1068	43.124	0.999951	yes	871.65	435.825	871.573	435.787	2	0.077193	3700
gi|238491702	cyclophilin, putative	FKDENFK(su)IR	7	54	99.815	0.999998	yes	1297.69	648.846	1297.67	648.833	2	0.027122	2866
gi|238491702	cyclophilin, putative	VPGDKPQQVVK(su)IVK	11	123	61.212	0.939365	yes	1635.76	545.254	1636.96	545.654	3	-1.2008	2913
gi|238491742	60S ribosomal protein L36	GHK(su)TTPLNTPK	3	17	39.266	0.998317	yes	1294.01	647.004	1294.69	647.344	2	-0.67806	776
gi|238491758	cobalamin-independent methionine synthase MetH/D	AAIEK(su)VELAIQK	5	318	130.44	1	yes	1413.72	706.86	1413.81	706.903	2	-0.086771	6742
gi|238491758	cobalamin-independent methionine synthase MetH/D	VELAIQK(su)LGK	7	325	136.63	0.92753	yes	1199.48	599.738	1199.71	599.856	2	-0.23558	5798
gi|238491758	cobalamin-independent methionine synthase MetH/D	ATEAYWGEK(su)ISR	9	29	136.38	1	yes	1514.98	757.492	1511.72	755.862	2	3.2587	5490
gi|238491758	cobalamin-independent methionine synthase MetH/D	DAFK(su)PAYEK	4	232	57.267	0.998222	yes	1170.02	585.008	1169.56	584.78	2	0.45615	3215
gi|238491758	cobalamin-independent methionine synthase MetH/D	DAFKPAYEK(su)LGALGDK	9	237	108.96	0.999958	yes	1824.78	912.39	1823.93	911.965	2	0.84978	7295
gi|238491758	cobalamin-independent methionine synthase MetH/D	DDLLAEGK(su)R	8	40	55.567	1	yes	1117.42	558.709	1117.56	558.78	2	-0.14326	3484
gi|238491758	cobalamin-independent methionine synthase MetH/D	EREDYLK(su)WAVR	7	637	86.014	1	yes	1567.68	522.56	1566.79	522.263	3	0.88933	6157
gi|238491758	cobalamin-independent methionine synthase MetH/D	EQLEANAK(su)SVQSR	8	393	194.12	1	yes	1561.07	780.536	1560.77	780.387	2	0.2996	2049
gi|238491758	cobalamin-independent methionine synthase MetH/D	ESK(su)YAVSISK	3	555	62.408	0.999999	yes	1213	606.498	1212.62	606.311	2	0.37341	3022
gi|238491758	cobalamin-independent methionine synthase MetH/D	YAVSISK(su)KPMK	7	562	101.3	0.892154	yes	1353.91	451.304	1353.74	451.248	3	0.16704	2722
gi|238491758	cobalamin-independent methionine synthase MetH/D	FIEK(su)EIEDVVK	4	480	143.97	1	yes	1450.54	725.269	1449.76	724.88	2	0.77921	7285
gi|238491758	cobalamin-independent methionine synthase MetH/D	FTK(su)GEITPEQYEK	3	466	179.83	1	yes	1671.23	835.615	1670.8	835.401	2	0.42771	4882
gi|238491758	cobalamin-independent methionine synthase MetH/D	GEITPEQYEK(su)FIEK	10	476	87.447	0.992406	yes	1811.71	905.855	1811.88	905.941	2	-0.17111	7597
gi|238491758	cobalamin-independent methionine synthase MetH/D	GLQK(su)PAKDGQAAIDVPSLEMVK	4	103	49.076	0.499996	no	2396.95	798.984	2397.27	799.089	3	-0.31498	6703
gi|238491758	cobalamin-independent methionine synthase MetH/D	GLQKPAK(su)DGQAAIDVPSLEMVK	7	106	49.076	0.499996	no	2396.95	798.984	2397.27	799.089	3	-0.31498	6703
gi|238491758	cobalamin-independent methionine synthase MetH/D	K(su)PMKGMLTGPITCLR	1	563	43.297	0.5	no	1803.76	601.252	1804.95	601.649	3	-1.1917	6110
gi|238491758	cobalamin-independent methionine synthase MetH/D	KPMK(su)GMLTGPITCLR	4	566	43.297	0.5	no	1803.76	601.252	1804.95	601.649	3	-1.1917	6110
gi|238491758	cobalamin-independent methionine synthase MetH/D	K(su)SAFPVR	1	424	94.262	1	yes	905.614	452.807	905.496	452.748	2	0.11817	1935
gi|238491758	cobalamin-independent methionine synthase MetH/D	LEHWK(su)IQK	5	48	134.48	1	yes	1182.25	591.126	1182.64	591.319	2	-0.38666	2014
gi|238491758	cobalamin-independent methionine synthase MetH/D	NIWK(su)TNFK	4	309	94.302	0.999863	yes	1151.43	575.715	1151.6	575.798	2	-0.16663	5298
gi|238491758	cobalamin-independent methionine synthase MetH/D	TNFK(su)AAIEK	4	313	69.979	0.999967	yes	1121.94	560.972	1122.59	561.295	2	-0.64614	3579
gi|238491758	cobalamin-independent methionine synthase MetH/D	SK(su)DAFKPAYEK	2	228	107.17	1	yes	1385.54	692.77	1384.69	692.343	2	0.85276	1891
gi|238491758	cobalamin-independent methionine synthase MetH/D	VPSEQEIK(su)DR	8	723	40.616	1	yes	1301.77	650.885	1301.65	650.823	2	0.12559	2321
gi|238491872	outer mitochondrial membrane protein porin	AANDLLNK(su)DFYHTSAASLEVK	8	20	92.289	1	yes	2411.04	803.679	2409.19	803.064	3	1.8453	7867
gi|238491872	outer mitochondrial membrane protein porin	AEILTQYQPSK(su)QSK	11	169	190.27	0.997246	yes	1722.17	861.086	1721.88	860.941	2	0.28999	4036
gi|238491872	outer mitochondrial membrane protein porin	GAK(su)VNLHFK	3	175	66.692	0.999999	yes	1114.11	557.053	1114.61	557.306	2	-0.50693	2402
gi|238491872	outer mitochondrial membrane protein porin	VNLHFK(su)QPNLHAR	6	181	86.313	1	yes	1676.81	419.202	1676.91	419.227	4	-0.098888	3137
gi|238491872	outer mitochondrial membrane protein porin	GK(su)NAHEGPIAGSLEAK	2	47	220.64	1	yes	1680.24	840.118	1679.85	839.923	2	0.39	1918
gi|238491888	GPI-anchored cell wall organization protein Ecm33	LK(su)GQLGFWGNK	2	223	132.78	1	yes	1348.67	674.333	1348.71	674.356	2	-0.047547	6579
gi|238491888	GPI-anchored cell wall organization protein Ecm33	SDK(su)LNVIDFPK	3	277	76.326	1	yes	1378.14	689.071	1376.72	688.359	2	1.4238	7590
gi|238491928	Glutamate/Leucine/Phenylalanine/Valine dehydrogenase, putative	NALTGLNMGGGK(su)GGSDFDPK	12	114	190.83	1	yes	2036.82	1018.41	2036.95	1018.47	2	-0.13065	6615
gi|238491928	Glutamate/Leucine/Phenylalanine/Valine dehydrogenase, putative	VQFN(de)SALGPYK(su)GGLR	11	78	91.812	1	yes	1710.18	855.088	1708.88	854.439	2	1.2987	7403
gi|238492183	aspartic-type endopeptidase, putative	DVPAEFTSGK(su)QQR	10	261	69.345	1	yes	1566.2	783.099	1563.75	781.876	2	2.4462	3968
gi|238492183	aspartic-type endopeptidase, putative	LK(su)VYVVDCDAK	2	329	61.48	0.999999	yes	1408.44	704.219	1410.71	705.353	2	-2.2675	4674
gi|238492211	adenosine deaminase family protein	TALTK(su)SMGNALER	5	338	122.97	1	yes	1493.63	746.815	1492.75	746.377	2	0.87545	4867
gi|238492475	flavohemoprotein	DVDSLAEK(su)YPNLHATFFETHPAAEEK	8	329	175.12	1	yes	3061.08	1020.36	3061.44	1020.48	3	-0.36083	8227
gi|238492475	flavohemoprotein	EAELYK(su)QADGWTDFR	6	143	212.24	1	yes	1929.57	964.783	1929.87	964.937	2	-0.30698	8293
gi|238492475	flavohemoprotein	EAGLNTAEPNAPAHPGYVSNILHANIK(su)EGDVVK	27	249	65.57	0.906538	yes	3528.66	882.165	3528.78	882.196	4	-0.12435	6937
gi|238492475	flavohemoprotein	K(su)IHYIHGAR	1	304	50.04	1	yes	1196.29	398.763	1196.65	398.884	3	-0.36277	629
gi|238492475	flavohemoprotein	KVPESSEITSFYLEPVDGK(su)PLPK	19	177	90.534	0.878995	yes	2662.71	887.569	2662.39	887.462	3	0.32075	8230
gi|238492475	flavohemoprotein	SK(su)DLFLDDPK	2	367	94.767	1	yes	1279.63	639.813	1278.63	639.317	2	0.9928	5674
gi|238492475	flavohemoprotein	VDLSK(su)LDK	5	362	80.239	0.988297	yes	1018.1	509.051	1018.55	509.277	2	-0.45157	4331
gi|238492737	glutamine synthetase, putative	EK(su)FLGIAEK	2	40	67.207	0.999999	yes	1137.23	568.614	1135.61	567.806	2	1.6168	5250
gi|238492793	60S ribosomal protein L7	AESYVK(su)EYR	6	61	51.276	1	yes	1246.9	623.45	1245.59	622.793	2	1.3138	2543
gi|238492793	60S ribosomal protein L7	LSNPTGGFHK(su)R	10	224	94.692	1	yes	1316.3	438.765	1315.67	438.558	3	0.62225	1663
gi|238492849	60S ribosomal protein L17	GLDTGNLVVK(su)HIQVNQAPK	10	164	155.92	1	yes	2132.43	710.811	2133.17	711.055	3	-0.73308	5721
gi|238492849	60S ribosomal protein L17	GPVAK(su)EAHLSSR	5	213	97.214	1	yes	1352.4	676.198	1352.7	676.352	2	-0.30827	1108
gi|238492849	60S ribosomal protein L17	SAK(su)FLIDLLK	3	138	82.489	1	yes	1247.01	623.505	1248.73	624.366	2	-1.7228	10431
gi|238492849	60S ribosomal protein L17	YAAQDIPAAK(su)SAR	10	62	71.513	1	yes	1460.47	730.235	1462.74	731.37	2	-2.2699	2930
gi|238492929	glyceraldehyde 3-phosphate dehydrogenase, putative	AAAQNLIPSSTGAAK(su)AVGK	15	213	134.93	0.996516	yes	1856.29	928.146	1856	928	2	0.29255	4886
gi|238492929	glyceraldehyde 3-phosphate dehydrogenase, putative	AVGK(su)VIPELQGK	4	217	100.55	1	yes	1340.13	670.063	1339.77	669.885	2	0.35551	5239
gi|238492929	glyceraldehyde 3-phosphate dehydrogenase, putative	VIPELQGK(su)VTGMSIR	8	225	105.46	1	yes	1727.72	863.859	1728.94	864.472	2	-1.2244	7661
gi|238492929	glyceraldehyde 3-phosphate dehydrogenase, putative	FYAEK(su)DPANIPWK	5	79	142.83	1	yes	1679.76	839.878	1679.82	839.909	2	-0.061688	7378
gi|238492929	glyceraldehyde 3-phosphate dehydrogenase, putative	LEK(su)GASYEEIITAIK	3	249	138.05	1	yes	1765.59	882.793	1765.93	882.967	2	-0.34686	8807
gi|238492929	glyceraldehyde 3-phosphate dehydrogenase, putative	(ac)TAK(su)VGIN(de)GFGR	3	4	43.68	1	yes	1260.85	630.425	1263.64	631.822	2	-2.794	7512
gi|238492967	short chain alcohol dehydrogenase, putative	AVSAVMAK(su)QEPR	8	21	51.463	1	yes	1387.28	693.639	1387.71	693.856	2	-0.43342	2640
gi|238493031	conserved hypothetical protein	VVGEDSK(su)ILLIALSK	7	300	75.463	0.999993	yes	1685.21	842.605	1685.98	842.99	2	-0.77097	10228
gi|238493059	peptidyl-prolyl cis-trans isomerase Cpr7, putative	IASELK(su)NFGNAAFK	6	218	128.54	1	yes	1607.9	803.952	1610.83	805.415	2	-2.9245	7223
gi|238493073	dihydrolipoamide dehydrogenase	AK(su)TNLDTEGQVK	2	434	161.99	1	yes	1404.46	702.23	1404.71	702.354	2	-0.24887	1526
gi|238493073	dihydrolipoamide dehydrogenase	ILSK(su)QGIK	4	272	126.67	0.999999	yes	987.73	493.865	987.595	493.798	2	0.13498	2121
gi|238493073	dihydrolipoamide dehydrogenase	LNLEQMMK(su)AK	8	130	90.149	0.658454	no	1306.09	653.044	1306.66	653.331	2	-0.57247	6874
gi|238493081	40S ribosomal protein S20	LPTK(su)TLQISTR	4	58	136.7	1	yes	1360.06	680.029	1358.78	679.388	2	1.2823	4794
gi|238493081	40S ribosomal protein S20	(ac)SFQK(su)PEKDFGEGPK	4	5	151.56	0.99991	yes	1736.19	868.094	1736.82	868.412	2	-0.63611	5408
gi|238493081	40S ribosomal protein S20	(ac)SFQKPEK(su)DFGEGPK	7	8	143.64	0.999987	yes	1734.88	867.44	1736.82	868.412	2	-1.944	5075
gi|238493081	40S ribosomal protein S20	SLHVK(su)GPVR	5	50	88.948	1	yes	1094.32	364.772	1094.63	364.877	3	-0.31462	1104
gi|238493215	DNA polymerase alpha catalytic subunit, putative	TFGK(su)LR	4	330	61.006	1	yes	822.617	411.308	822.459	411.229	2	0.15774	2290
gi|238493253	NADH-ubiquinone oxidoreductase 299 kDa subunit, putative	LK(su)AFPESSVYR	2	50	60.49	1	yes	1397.28	698.641	1397.72	698.859	2	-0.43624	5331
gi|238493269	urate oxydase UaZ	SHVPK(su)FDATWATAR	5	204	108.71	1	yes	1687.22	562.408	1688.84	562.946	3	-1.615	5325
gi|238493273	40S ribosomal protein S16	FK(su)VYEPLLIVGADK	2	47	62.378	0.999999	yes	1695.76	847.88	1692.93	846.466	2	2.8272	10097
gi|238493273	40S ribosomal protein S16	NQLK(su)QALVQYDR	4	106	123.26	1	yes	1578.65	789.324	1576.82	788.41	2	1.828	6441
gi|238493273	40S ribosomal protein S16	YVDEHSK(su)NQLK	7	102	34.773	0.683431	no	1461.96	487.321	1462.72	487.572	3	-0.75393	940
gi|238493285	40S ribosomal protein S14	TAAAK(su)ENVTLGPLAGDGK	5	11	126.84	1	yes	1817.11	908.557	1813.94	906.971	2	3.173	5538
gi|238493355	60S acidic ribosomal protein P2	LQK(su)VISELEGK	3	41	88.187	1	yes	1344.51	672.255	1344.75	672.374	2	-0.23869	5709
gi|238493357	40S ribosomal protein S15	QEAKPNEKPDLVK(su)THLR	13	85	59.261	0.957815	yes	2107.39	421.479	2107.15	421.43	5	0.24447	1470
gi|238493375	mitochondrial Hsp70 chaperone (Ssc70), putative	ALK(su)EFEDR	3	587	91.318	1	yes	1108.14	554.069	1108.54	554.269	2	-0.40193	2944
gi|238493375	mitochondrial Hsp70 chaperone (Ssc70), putative	DIK(su)EVPYK	3	128	80.165	0.999999	yes	1096.12	548.059	1092.57	546.285	2	3.5497	3566
gi|238493375	mitochondrial Hsp70 chaperone (Ssc70), putative	EFVVK(su)NQSGEGTATAEELK	5	614	246.21	1	yes	2136.81	1068.41	2138.04	1069.02	2	-1.2253	5102
gi|238493375	mitochondrial Hsp70 chaperone (Ssc70), putative	ETAENYLSK(su)PVK	9	174	75.479	0.979555	yes	1479.1	739.548	1479.74	739.872	2	-0.64821	4386
gi|238493375	mitochondrial Hsp70 chaperone (Ssc70), putative	GQK(su)YSPSQIGGFILNK	3	150	116.87	1	yes	1839.3	919.649	1837.96	918.978	2	1.3425	8118
gi|238493375	mitochondrial Hsp70 chaperone (Ssc70), putative	HINLK(su)MTR	5	335	101.64	1	yes	1112.43	556.217	1113.6	556.798	2	-1.1616	1710
gi|238493375	mitochondrial Hsp70 chaperone (Ssc70), putative	HIVQEFK(su)K	7	281	106.42	0.821205	yes	1129.59	564.794	1129.61	564.806	2	-0.02398	1341
gi|238493375	mitochondrial Hsp70 chaperone (Ssc70), putative	LVGIAAK(su)R	7	96	36.395	1	yes	929.079	464.539	928.569	464.285	2	0.50938	2315
gi|238493415	glucose-6-phosphate isomerase	K(su)WFLETAK	1	232	139.65	1	yes	1124.33	562.163	1123.59	561.795	2	0.73622	6443
gi|238493415	glucose-6-phosphate isomerase	WFLETAK(su)DESHIAK	7	239	127.79	0.999977	yes	1776.05	888.027	1775.87	887.936	2	0.183	6478
gi|238493415	glucose-6-phosphate isomerase	LAK(su)EANVEELR	3	78	84.605	1	yes	1373.04	686.522	1372.72	686.359	2	0.32477	3707
gi|238493415	glucose-6-phosphate isomerase	LIPSDFIMAAESHNPVEGGK(su)HQR	20	425	152.81	1	yes	2636.19	878.728	2635.29	878.431	3	0.89311	7727
gi|238493415	glucose-6-phosphate isomerase	PAFSQATDLSAWK(su)ELQEHHTAVGR	13	14	216.46	1	yes	2782.33	695.582	2782.37	695.591	4	-0.036636	7288
gi|238493415	glucose-6-phosphate isomerase	TEGAPDNLVPHK(su)TFLGNRPTTSILAQK	12	463	122.79	0.999992	yes	3007.56	1002.52	3007.58	1002.53	3	-0.022857	6605
gi|238493601	antigenic mitochondrial protein HSP60, putative	AQLLK(su)GVDTLAK	5	51	81.918	0.999996	yes	1359.64	679.821	1357.78	678.89	2	1.8618	5825
gi|238493601	antigenic mitochondrial protein HSP60, putative	GFDSSK(su)GEYVDMISK	6	520	118.33	0.999999	yes	1763.2	881.602	1763.79	881.896	2	-0.58682	7433
gi|238493601	antigenic mitochondrial protein HSP60, putative	ITK(su)DGVTVAK	3	84	133.66	0.99998	yes	1135.85	567.925	1132.63	566.316	2	3.2162	2558
gi|238493601	antigenic mitochondrial protein HSP60, putative	LAK(su)LSGGVAVIK	3	405	69.815	1	yes	1257.75	628.873	1256.77	628.385	2	0.97709	5113
gi|238493601	antigenic mitochondrial protein HSP60, putative	LTEEHAK(su)DFNR	7	510	109.6	1	yes	1460.62	730.312	1460.69	730.344	2	-0.0641	1428
gi|238493601	antigenic mitochondrial protein HSP60, putative	SQK(su)VEFEKPLILLSEK	3	245	89.261	0.999995	yes	1991.12	663.708	1990.11	663.37	3	1.0132	7850
gi|238493601	antigenic mitochondrial protein HSP60, putative	VEFEK(su)PLILLSEK	5	250	73.022	0.999929	yes	1649.2	824.6	1645.92	822.958	2	3.2841	10077
gi|238493609	60S ribosomal protein L30	AK(su)LVIIAANTPPLR	2	42	83.692	1	yes	1578.31	789.155	1577.95	788.975	2	0.36009	7477
gi|238493609	60S ribosomal protein L30	LALVMK(su)SGK	6	21	75.294	0.855719	yes	1048.4	524.202	1047.6	523.799	2	0.80507	3753
gi|238493609	60S ribosomal protein L30	STIK(su)TLR	4	34	32.142	1	yes	919.548	459.774	919.533	459.766	2	0.015072	1519
gi|238493609	60S ribosomal protein L30	VTLGYK(su)STIK	6	30	99.568	0.998871	yes	1210.28	605.141	1210.68	605.34	2	-0.39821	3776
gi|238493647	secreted dipeptidyl peptidase DppV	TLATANK(su)IDPELK	7	438	65.805	0.996179	yes	1513.12	756.558	1514.82	757.409	2	-1.7027	5057
gi|238493723	acetyl-CoA carboxylase, putative	EIGFPVMIK(su)ASEGGGGK	9	237	106.36	0.999819	yes	1777.84	888.919	1777.89	888.945	2	-0.053667	8335
gi|238493723	acetyl-CoA carboxylase, putative	EWLQPK(su)R	6	1514	46.37	1	yes	1057.81	528.905	1057.55	528.777	2	0.25594	3332
gi|238493723	acetyl-CoA carboxylase, putative	FK(su)IKPVFTENR	2	1320	113.63	0.998734	yes	1480.99	493.664	1480.81	493.605	3	0.17778	4706
gi|238493723	acetyl-CoA carboxylase, putative	GLEK(su)GQVPSK	4	591	40.589	0.999188	yes	1146.61	573.306	1143.61	571.806	2	2.9996	1572
gi|238493723	acetyl-CoA carboxylase, putative	HFK(su)PILQK	3	990	97.798	1	yes	1108	554	1111.64	555.819	2	-3.6379	2052
gi|238493723	acetyl-CoA carboxylase, putative	QLQK(su)TIAR	4	868	47.823	1	yes	1059.07	529.536	1058.61	529.304	2	0.46538	1488
gi|238493867	cytosolic hydroxymethyltransferase, putative	AVIITQK(su)LDK	7	476	104.22	0.962311	yes	1230.6	615.299	1229.72	614.861	2	0.87527	4515
gi|238493867	cytosolic hydroxymethyltransferase, putative	LMGLDLPHGGHLSHGYQTPTK(su)K	21	195	52.909	0.524548	no	2490.86	622.714	2490.27	622.567	4	0.5885	4493
gi|238493867	cytosolic hydroxymethyltransferase, putative	SALK(su)PGGLR	4	439	71.379	1	yes	999.288	499.644	999.57	499.785	2	-0.28192	2231
gi|238493917	leukotriene A4 hydrolase	FIPHYFTK(su)FK	8	466	67.726	0.871141	yes	1428.18	714.092	1428.74	714.372	2	-0.55901	6107
gi|238493939	60S ribosomal protein L18	EAVK(su)HFGFGPHSHK	4	149	63.185	0.999998	yes	1680.82	560.272	1679.83	559.943	3	0.98808	1257
gi|238493939	60S ribosomal protein L18	IEK(su)AGGETLTLDQLALR	3	114	108.18	1	yes	1927.98	963.988	1929.04	964.52	2	-1.0642	8358
gi|238493939	60S ribosomal protein L18	LLNVPK(su)LSVAALR	6	96	61.212	1	yes	1495.45	747.723	1494.91	747.456	2	0.5332	8824
gi|238493966	malate dehydrogenase, NAD-dependent	DLVK(su)GIAEFCPK	4	104	125.54	1	yes	1477.89	738.944	1477.75	738.874	2	0.14086	8189
gi|238493966	malate dehydrogenase, NAD-dependent	FAESVIK(su)ASK	7	243	94.363	0.931909	yes	1180.23	590.115	1180.63	590.316	2	-0.40251	3035
gi|238493966	malate dehydrogenase, NAD-dependent	GNIEK(su)GIDFVK	5	319	106.67	0.999999	yes	1319.68	659.842	1320.69	660.346	2	-1.0084	5720
gi|238493966	malate dehydrogenase, NAD-dependent	ISGFLPK(su)DDGLK	7	60	104.59	0.987767	yes	1389.53	694.763	1390.73	695.367	2	-1.2079	6521
gi|238493966	malate dehydrogenase, NAD-dependent	LLEVCTK(su)GLK	7	311	105.2	0.989679	yes	1261.89	630.945	1261.69	630.847	2	0.1966	4814
gi|238493968	60S ribosomal protein L28	NQNAFLVK(su)R	8	26	30.797	1	yes	1190.08	595.041	1190.64	595.32	2	-0.5583	3364
gi|238494060	Hsp70 nucleotide exchange factor (Fes1), putative	K(su)AVFALSSAVR	1	159	53.252	1	yes	1249.86	624.932	1249.7	624.851	2	0.16268	5780
gi|238494062	actin Act1	DSYVGDEAQSK(su)R	11	61	146.16	1	yes	1454.79	727.397	1455.65	727.823	2	-0.85276	2058
gi|238494062	actin Act1	VK(su)IIAPPER	2	328	131.69	1	yes	1123.7	561.848	1123.66	561.83	2	0.037659	3451
gi|238494062	actin Act1	HHGIMIGMGQK(su)DSYVGDEAQSK	11	50	184.15	1	yes	2490.02	830.006	2490.14	830.046	3	-0.11836	4399
gi|238494062	actin Act1	MQK(su)EITALAPSSMK	3	315	94.45	1	yes	1635.42	817.71	1635.82	817.91	2	-0.39957	5769
gi|238494062	actin Act1	VAPEEHPVLLTEAPINPK(su)SNR	18	113	128.29	1	yes	2413.98	804.66	2413.27	804.424	3	0.70921	5664
gi|238494106	elongation factor 1 gamma domain-containing protein	AFGK(su)IYGQPNN(de)GR	4	5	111.63	1	yes	1523.12	761.562	1523.74	761.868	2	-0.61215	4624
gi|238494106	elongation factor 1 gamma domain-containing protein	EAAPAAAAEPK(su)PEGEQK	11	241	89.358	0.947201	yes	1795.08	897.538	1794.86	897.431	2	0.21449	1604
gi|238494106	elongation factor 1 gamma domain-containing protein	K(su)PKHPLEALGKPDFILDDLKR	1	248	225.23	0.92457	yes	2534.05	633.512	2533.42	633.356	4	0.62287	6188
gi|238494106	elongation factor 1 gamma domain-containing protein	KPK(su)HPLEALGKPDFILDDLKR	3	250	150.58	0.870491	yes	2534.44	844.815	2532.42	844.139	3	2.0266	6272
gi|238494106	elongation factor 1 gamma domain-containing protein	HPLEALGK(su)PDFILDDLKR	8	258	151.48	1	yes	2179.8	726.601	2179.17	726.392	3	0.62913	8287
gi|238494106	elongation factor 1 gamma domain-containing protein	NVEEASK(su)VALK	7	136	101.39	0.999919	yes	1288.38	644.19	1288.69	644.343	2	-0.30563	2976
gi|238494106	elongation factor 1 gamma domain-containing protein	VALK(su)NISVLEK	4	140	97.911	1	yes	1314.6	657.298	1314.77	657.387	2	-0.17892	6294
gi|238494266	60S ribosomal protein L14	IAQWK(su)LVEIGR	5	12	113.22	1	yes	1414.32	707.158	1413.8	706.898	2	0.51838	7742
gi|238494266	60S ribosomal protein L14	LWQK(su)SEIDSK	4	91	96.113	0.99999	yes	1334.35	667.177	1334.67	667.335	2	-0.31688	4112
gi|238494266	60S ribosomal protein L14	SEIDSK(su)WAQSSFAQK	6	97	87.148	1	yes	1811.82	905.91	1812.85	906.426	2	-1.0323	6423
gi|238494266	60S ribosomal protein L14	WAQSSFAQK(su)TER	5	106	101.6	1	yes	1539.05	769.524	1539.73	769.865	2	-0.68285	3876
gi|238494494	ribosome biogenesis ABC transporter Arb1, putative	STLLK(su)AIAHR	5	128	37.696	1	yes	1208.69	604.346	1210.7	605.351	2	-2.0109	3518
gi|238494564	aldehyde dehydrogenase, putative	K(su)ISFTGSSATGR	1	241	50.222	1	yes	1312.73	656.367	1312.66	656.331	2	0.073587	2957
gi|238494564	aldehyde dehydrogenase, putative	QILK(su)TAASTNLK	4	256	140.24	1	yes	1388.37	694.183	1388.79	694.393	2	-0.41981	3236
gi|238494566	FAD binding domain protein	SFK(su)GLFYR	3	268	101.28	1	yes	1120.11	560.054	1118.57	559.287	2	1.534	7176
gi|238494678	formaldehyde dehydrogenase	(ac)ADTVGK(su)TITCK	6	7	73.632	0.999434	yes	1336.92	668.458	1336.65	668.327	2	0.26177	4830
gi|238494898	lysophospholipase Plb3	ALTN(de)GAGAIK(su)AFDSR	10	122	115.8	1	yes	1592.8	796.4	1593.8	796.899	2	-0.99847	6783
gi|238495010	short-chain dehydrogenase, putative	MAAVK(su)LLQSFATENSQVR	5	198	142.32	1	yes	2095.89	698.629	2095.08	698.361	3	0.8034	10075
gi|238495022	hypothetical protein AFLA_060030	HSMIK(su)DLWFHK	5	179	117.14	1	yes	1543.47	514.491	1543.77	514.591	3	-0.29982	6369
gi|238495046	60S ribosomal protein L26	K(su)DDEVTIVR	1	52	123.63	1	yes	1175.54	587.771	1175.6	587.801	2	-0.059425	2881
gi|238495046	60S ribosomal protein L26	LK(su)WVVHVER	2	77	110.14	1	yes	1268.04	422.68	1267.71	422.572	3	0.32569	4687
gi|238495046	60S ribosomal protein L26	VIMSAPLSK(su)ELR	9	37	47.712	1	yes	1447.55	723.773	1444.79	722.397	2	2.7512	6301
gi|238495046	60S ribosomal protein L26	VVISK(su)LHLDKDR	5	108	83.617	0.999854	yes	1523.78	507.926	1524.87	508.291	3	-1.095	3007
gi|238495076	Ketol-acid reductoisomerase	VDVPK(su)DVDVILVAPK	5	191	63.062	0.999981	yes	1708.39	854.195	1707.96	853.982	2	0.42492	8863
gi|238495436	HAD superfamily hydrolase, putative	KPEETVTIEDSK(su)SGALSAIR	12	186	116.21	1	yes	2234.86	744.954	2233.15	744.385	3	1.7086	6108
gi|238495436	HAD superfamily hydrolase, putative	LEAK(su)AQPCVGANEELEK	4	95	111.01	1	yes	1987.07	993.535	1986.96	993.478	2	0.11349	3875
gi|238495494	tryptophanyl-tRNA synthetase	FEK(su)VTGHRPHR	3	72	40.715	1	yes	1466.2	488.734	1465.76	488.588	3	0.43689	591
gi|238496029	glial factor naturation factor, putative	LYAFSPETK(su)EK	9	15	63.944	0.700431	no	1415.79	707.893	1413.7	706.851	2	2.0849	4623
gi|238496065	thioredoxin TrxA	FYK(su)IDVDDLSEVAGELGVR	3	59	141.07	1	yes	2225.15	1112.58	2226.1	1113.05	2	-0.95193	12420
gi|238496065	thioredoxin TrxA	KDFQEK(su)VIESK	6	18	220.31	1	yes	1452.58	726.292	1451.75	725.875	2	0.83384	2877
gi|238496065	thioredoxin TrxA	LSEEYTGAK(su)FYK	9	56	157.68	0.999867	yes	1537.29	768.643	1536.73	768.367	2	0.5515	5182
gi|238496081	rho-gdp dissociation inhibitor	VSK(su)DEEMLGSYAPNTTDKPVYEK	3	133	128.12	1	yes	2702.6	900.868	2703.27	901.09	3	-0.66466	5899
gi|238496081	rho-gdp dissociation inhibitor	VSKDEEMLGSYAPNTTDK(su)PVYEK	18	148	96.54	0.998609	yes	2702.55	900.85	2703.27	901.09	3	-0.72005	5726
gi|238496081	rho-gdp dissociation inhibitor	YLQVVK(su)R	6	125	115.3	1	yes	1006.74	503.371	1006.58	503.29	2	0.16173	2603
gi|238496155	60S ribosomal protein L34	AFLIEEQK(su)IVK	8	100	79.693	0.881522	yes	1418.97	709.486	1418.8	709.4	2	0.17052	6906
gi|238496155	60S ribosomal protein L34	IIK(su)TPGGELR	3	25	68.657	1	yes	1183.09	591.544	1184.68	592.338	2	-1.5877	3169
gi|238496215	KH domain RNA-binding protein	IK(su)HIQDASGVR	2	152	65.395	1	yes	1325.06	662.529	1324.71	662.354	2	0.3491	1262
gi|238496341	Acyl CoA binding protein family	AGFEFATK(su)LVK	8	67	57.019	0.642628	no	1311.23	655.616	1311.71	655.853	2	-0.47463	7822
gi|238496341	Acyl CoA binding protein family	AK(su)YNAWK	2	109	119.89	1	yes	982.03	491.015	981.491	490.745	2	0.53932	2278
gi|238496341	Acyl CoA binding protein family	YNAWK(su)EIK	5	114	111.17	0.999986	yes	1152.78	576.389	1152.58	576.29	2	0.19797	4582
gi|238496341	Acyl CoA binding protein family	AVLAGGDDAK(su)VDGPLADALK	10	49	141.64	1	yes	1996.53	998.266	1997.03	998.515	2	-0.49786	8244
gi|238496341	Acyl CoA binding protein family	VDGPLADALK(su)AGFEFATK	10	59	111.01	0.999999	yes	1951.65	650.55	1952	650.667	3	-0.34992	12601
gi|238496341	Acyl CoA binding protein family	EAVK(su)AVLAGGDDAK	4	39	164.88	1	yes	1444.56	722.282	1444.74	722.37	2	-0.17654	4047
gi|238496341	Acyl CoA binding protein family	EIK(su)GISAQR	3	117	91.867	1	yes	1102.39	551.196	1102.6	551.299	2	-0.20605	1816
gi|238496341	Acyl CoA binding protein family	EPGQTEMLTFYK(su)YFK	12	86	119.31	0.989506	yes	1982.26	991.132	1982.93	991.466	2	-0.66797	10739
gi|238496341	Acyl CoA binding protein family	FSDLQSEASK(su)INVDLLK	10	28	170.48	0.999999	yes	2007.89	1003.94	2008.04	1004.02	2	-0.14631	9478
gi|238496341	Acyl CoA binding protein family	INVDLLK(su)EAVK	7	35	137.01	0.999983	yes	1342.75	671.373	1342.77	671.385	2	-0.023228	7944
gi|238496341	Acyl CoA binding protein family	NETVAEAGMFDFVGK(su)AK	15	107	234.77	0.984599	yes	1914.63	957.317	1914.9	957.451	2	-0.26779	8745
gi|238496355	secretory pathway gdp dissociation inhibitor	HPIDK(su)TDGSDSLQLIIPQSQVGR	5	332	131.56	1	yes	2606.56	868.852	2606.34	868.78	3	0.21513	7526
gi|238496355	secretory pathway gdp dissociation inhibitor	SSLMGMFEK(su)R	9	146	93.096	1	yes	1286.3	643.148	1286.6	643.299	2	-0.30205	7599
gi|238496441	ketoreductase, putative	SFVK(su)SVLSK	4	275	42.336	0.974496	yes	1095.33	547.663	1095.62	547.808	2	-0.29011	4923
gi|238496503	60S ribosomal protein L3	DLDRPGAK(su)MHK	8	66	31.185	0.862084	yes	1369.89	456.63	1369.69	456.563	3	0.20071	803
gi|238496503	60S ribosomal protein L3	FYK(su)NWYK	3	120	64.803	0.99991	yes	1148.34	574.171	1149.55	574.774	2	-1.2064	5166
gi|238496503	60S ribosomal protein L3	WVDTSSEFGHGAFQTPEEK(su)R	19	377	62.966	1	yes	2410.19	803.395	2410.09	803.365	3	0.092719	6045
gi|238496503	60S ribosomal protein L3	YAK(su)QHAEESGASITR	3	135	160.78	1	yes	1749.64	874.818	1748.83	874.416	2	0.80491	1239
gi|238496663	ATP synthase oligomycin sensitivity conferral protein, putative	LEK(su)AVSQSHFSQGK	3	171	224.16	1	yes	1647.62	549.207	1647.83	549.278	3	-0.21292	1639
gi|238496663	ATP synthase oligomycin sensitivity conferral protein, putative	LTGDK(su)GDIVK	5	113	90.685	0.999971	yes	1146.78	573.389	1146.61	573.306	2	0.16562	2465
gi|238496869	cytochrome c	GAK(su)LFQTR	3	17	131.06	1	yes	1021	510.499	1021.55	510.777	2	-0.55653	2735
gi|238496869	cytochrome c	GK(su)DAGFAPGDSAK	2	3	83.729	1	yes	1321.42	660.708	1321.61	660.807	2	-0.1985	1933
gi|238496869	cytochrome c	YIPGTK(su)M(ox)AFGGLK	6	88	95.401	0.999995	yes	1499.18	749.59	1499.77	749.884	2	-0.58923	5785
gi|238496883	translation elongation factor EF-2 subunit, putative	AETLYEGPHDDEAFNAIK(su)DCK	18	371	207.82	0.939149	yes	2524.71	841.569	2525.11	841.704	3	-0.40443	6489
gi|238496883	translation elongation factor EF-2 subunit, putative	AGVIAAAK(su)AGEAR	8	50	90.731	1	yes	1286.37	643.184	1285.7	642.849	2	0.66944	2848
gi|238496883	translation elongation factor EF-2 subunit, putative	DLEEDHAGVPLK(su)ISDPVVSYR	12	561	40.369	1	yes	2440.78	813.592	2441.22	813.739	3	-0.44238	8031
gi|238496883	translation elongation factor EF-2 subunit, putative	DQITTLVEK(su)LEIK	9	303	146.77	0.9992	yes	1631.46	815.732	1630.9	815.451	2	0.56291	11912
gi|238496883	translation elongation factor EF-2 subunit, putative	KEDLFIK(su)K	7	435	106.2	0.980958	yes	1121.51	560.756	1121.63	560.816	2	-0.11978	2331
gi|238496883	translation elongation factor EF-2 subunit, putative	ESVSGK(su)SSMTALSK	6	576	139.86	1	yes	1513.1	756.551	1512.73	756.367	2	0.36862	3153
gi|238496883	translation elongation factor EF-2 subunit, putative	SSMTALSK(su)SPNK	8	584	161.99	0.999825	yes	1350.99	675.494	1351.66	675.832	2	-0.67581	2040
gi|238496883	translation elongation factor EF-2 subunit, putative	LTSEEKEYEGK(su)LLLK	11	318	266.42	1	yes	1880.91	940.456	1881	940.499	2	-0.085554	5712
gi|238496883	translation elongation factor EF-2 subunit, putative	LLLK(su)TIMR	4	322	147.52	1	yes	1087.93	543.964	1088.66	544.331	2	-0.73307	6881
gi|238496883	translation elongation factor EF-2 subunit, putative	IIDAVTNNK(su)R	9	293	119.53	1	yes	1244.45	622.226	1244.67	622.336	2	-0.21989	1969
gi|238496883	translation elongation factor EF-2 subunit, putative	IKPVLIINK(su)IDR	9	160	104.24	1	yes	1524.16	508.053	1523.95	507.984	3	0.20756	6286
gi|238496883	translation elongation factor EF-2 subunit, putative	LTSEEK(su)EYEGK	6	313	137.89	0.999996	yes	1413.63	706.816	1413.65	706.825	2	-0.018108	1462
gi|238496883	translation elongation factor EF-2 subunit, putative	SLMDKPK(su)NIR	7	17	73.887	0.978296	yes	1296.81	648.403	1302.7	651.348	2	-5.8894	1995
gi|238496883	translation elongation factor EF-2 subunit, putative	STDADGK(su)PLER	7	268	77.64	1	yes	1290.45	645.224	1289.61	644.804	2	0.83906	1393
gi|238496883	translation elongation factor EF-2 subunit, putative	SVEVK(su)NAADLPK	5	502	96.745	0.998139	yes	1371.12	685.561	1371.72	685.862	2	-0.60227	3530
gi|238496883	translation elongation factor EF-2 subunit, putative	VMK(su)FSISPVVQR	3	488	113.38	1	yes	1492.15	746.074	1491.81	745.905	2	0.33707	7097
gi|238496883	translation elongation factor EF-2 subunit, putative	WTTK(su)STDADGKPLER	4	261	88.73	0.999997	yes	1806.09	602.029	1806.89	602.295	3	-0.80015	2379
gi|238497389	aflK/ vbs/ VERB synthase	EALMESK(su)NLNIFTR	7	306	175.28	1	yes	1766.83	883.413	1766.89	883.443	2	-0.059614	8570
gi|238497389	aflK/ vbs/ VERB synthase	VLGVK(su)GLR	5	606	91.041	1	yes	937.747	468.874	942.585	471.293	2	-4.8377	3856
gi|238497411	aflM/ ver-1/ dehydrogenase/ ketoreductase	HAVYSGSK(su)GAIDTFVR	8	162	250.95	1	yes	1809.87	904.935	1808.9	904.452	2	0.96445	4942
gi|238497413	aflE/ norA/ aad/ adh-2/ NOR reductase/ dehydrogenase	LETVPK(su)QQPIEPFQGAK	6	370	150.59	1	yes	2011.22	1005.61	2011.06	1005.53	2	0.16314	6030
gi|238497443	FAD dependent oxidoreductase, putative	ELGSDVLLK(su)TTPESVQR	9	243	228.51	1	yes	1973.13	986.565	1973.03	986.515	2	0.10006	7131
gi|238497443	FAD dependent oxidoreductase, putative	LDLLHEEGTYSTHK(su)PEIVK	14	388	189.77	0.999998	yes	2311.35	770.45	2311.18	770.394	3	0.16938	5850
gi|238497443	FAD dependent oxidoreductase, putative	SADGTK(su)TLLK	6	267	81.865	0.998987	yes	1134.13	567.066	1134.61	567.306	2	-0.48009	2443
gi|238497443	FAD dependent oxidoreductase, putative	SAGK(su)ELGSDVLLK	4	234	116.19	1	yes	1418.2	709.1	1417.77	708.883	2	0.43496	5602
gi|238497443	FAD dependent oxidoreductase, putative	SK(su)DGVEVTVR	2	253	94.767	1	yes	1190.41	595.206	1190.61	595.307	2	-0.20044	2472
gi|238497445	tryptophan dimethylallyltransferase	ITAPLAILK(su)EFIAER	9	232	116.58	1	yes	1787.03	595.676	1787.03	595.677	3	-0.0022609	12881
gi|238497840	fucose-specific lectin FleA	ELTTIFDK(su)APPR	8	208	84.718	1	yes	1489.59	744.793	1488.78	744.391	2	0.80465	7187
gi|238497840	fucose-specific lectin FleA	VWFQTDNLK(su)LVQR	9	186	161.94	1	yes	1748.95	874.475	1747.92	873.962	2	1.0247	8615
gi|238498042	conserved hypothetical protein	LLK(su)FEK	3	510	106.76	0.999999	yes	878.776	439.388	878.51	439.255	2	0.2656	3197
gi|238498248	60S ribosomal protein L1	AK(su)HHGIDAMSTEDLKK	2	78	81.311	1	yes	1883.85	470.962	1883.94	470.985	4	-0.089099	1121
gi|238498248	60S ribosomal protein L1	HHGIDAM(ox)STEDLK(su)K	13	91	52.576	0.969088	yes	1699.65	566.55	1699.79	566.598	3	-0.14323	1273
gi|238498248	60S ribosomal protein L1	KYDAFLASDGLIK(su)QIPR	13	118	108.96	1	yes	2037.92	679.306	2037.1	679.033	3	0.81617	8178
gi|238498248	60S ribosomal protein L1	LLGPGLSK(su)AGK	8	130	80.979	0.839889	yes	1141.18	570.589	1141.67	570.835	2	-0.49252	3533
gi|238498248	60S ribosomal protein L1	VTDVK(su)STIK	5	152	98.044	0.983694	yes	1091.93	545.966	1091.61	545.803	2	0.32539	1927
gi|238498302	conserved hypothetical protein	FNIESGK(su)PVVEYR	7	154	45.992	1	yes	1639.06	819.53	1638.82	819.412	2	0.23555	6491
gi|238498332	60S ribosomal protein L6	AIDQSILASVK(su)K	11	169	112.44	0.707813	no	1373	686.5	1373.78	686.888	2	-0.77593	6524
gi|238498332	60S ribosomal protein L6	ASDQK(su)AIDQSILASVK	5	158	199.15	1	yes	1775.86	887.929	1774.93	887.465	2	0.92877	7269
gi|238498332	60S ribosomal protein L6	KTEEAFFK(su)QGEKPEK	8	139	112.67	0.999776	yes	1897.43	632.476	1897.95	632.651	3	-0.52527	1905
gi|238498332	60S ribosomal protein L6	VSTPDYFTK(su)EK	9	125	115.29	0.955882	yes	1415.65	707.824	1415.68	707.84	2	-0.031964	4585
gi|238498332	60S ribosomal protein L6	VVLLK(su)HLDQGVLLVTGPFK	5	69	47.726	0.999979	yes	2181.32	727.107	2178.29	726.096	3	3.0334	10301
gi|238498450	S-adenosylmethionine synthetase	AQLDYQK(su)VIR	7	76	93.556	1	yes	1334.86	667.428	1334.72	667.359	2	0.13836	5084
gi|238498450	S-adenosylmethionine synthetase	IIK(su)QVIPAELLDDR	3	223	89.624	1	yes	1726.78	863.389	1723.97	861.985	2	2.8061	8914
gi|238498450	S-adenosylmethionine synthetase	WVAK(su)SLVNAGLAR	4	298	37.364	1	yes	1489.18	744.589	1485.83	742.915	2	3.3481	7320
gi|238498484	60S ribosomal protein L35	VK(su)AGQLWGK	2	6	66.621	0.999999	yes	1086.97	543.486	1087.6	543.801	2	-0.6293	3471
gi|238498522	phosphoglycerate kinase PgkA, putative	ADKEK(su)VEEFR	5	146	113.63	0.999596	yes	1352.04	676.02	1351.66	675.83	2	0.37848	1728
gi|238498522	phosphoglycerate kinase PgkA, putative	ANPK(su)YSLKPVATELEK	4	75	180.81	1	yes	1888.41	944.204	1889.01	944.507	2	-0.60638	4988
gi|238498522	phosphoglycerate kinase PgkA, putative	YSLK(su)PVATELEK	4	79	125.36	1	yes	1479.18	739.592	1478.79	739.393	2	0.39754	6260
gi|238498522	phosphoglycerate kinase PgkA, putative	YSLKPVATELEK(su)LLSK	12	87	168.41	0.999308	yes	1919.29	639.763	1921.09	640.363	3	-1.7989	10541
gi|238498522	phosphoglycerate kinase PgkA, putative	K(su)ELEYFAK	1	192	141.48	1	yes	1128.38	564.19	1128.57	564.285	2	-0.18917	4636
gi|238498522	phosphoglycerate kinase PgkA, putative	AVVLMSHLGRPDGK(su)ANPK	14	71	134.44	0.987402	yes	1991.93	663.978	1992.07	664.023	3	-0.13368	2899
gi|238498522	phosphoglycerate kinase PgkA, putative	ETEEIVNK(su)ATGGQVILLENLR	8	110	83.063	1	yes	2426.93	808.977	2428.29	809.431	3	-1.3618	10140
gi|238498522	phosphoglycerate kinase PgkA, putative	FHAEEEGSSK(su)DAEGK	10	133	122.64	0.999566	yes	1723.27	574.424	1722.74	574.248	3	0.52707	785
gi|238498522	phosphoglycerate kinase PgkA, putative	IVGALPTIK(su)YAIENGAK	9	49	125.89	0.999971	yes	1859.03	929.513	1859.04	929.52	2	-0.012515	9673
gi|238498522	phosphoglycerate kinase PgkA, putative	IVLPVDYVTADK(su)FAADAK	12	291	110.37	0.994055	yes	2038.69	1019.34	2037.07	1018.53	2	1.6238	9995
gi|238498522	phosphoglycerate kinase PgkA, putative	LAITDVDLK(su)DKR	9	15	191.29	0.996134	yes	1488.6	744.302	1487.82	743.909	2	0.78531	4861
gi|238498522	phosphoglycerate kinase PgkA, putative	LLSK(su)SVIFAENCVGK	4	91	154.13	1	yes	1765.9	882.951	1765.93	882.964	2	-0.025856	7694
gi|238498522	phosphoglycerate kinase PgkA, putative	SVIFAENCVGK(su)ETEEIVNK	11	102	199.76	1	yes	2266.89	1133.45	2267.1	1133.55	2	-0.20771	7992
gi|238498522	phosphoglycerate kinase PgkA, putative	LSHVSTGGGASLELLEGK(su)VLPGVDALSSK	18	406	134.45	1	yes	2923.83	974.61	2923.56	974.52	3	0.26991	10271
gi|238498522	phosphoglycerate kinase PgkA, putative	NNVK(su)IVLPVDYVTADK	4	279	110.04	1	yes	1889.42	944.712	1889.01	944.507	2	0.40952	8746
gi|238498522	phosphoglycerate kinase PgkA, putative	(ac)SLSNK(su)LAITDVDLK	5	6	77.068	1	yes	1661.57	830.783	1659.89	829.946	2	1.6749	10591
gi|238498522	phosphoglycerate kinase PgkA, putative	SVELYK(su)K	6	325	81.958	0.5	no	967.69	483.845	967.522	483.761	2	0.16851	1967
gi|238498522	phosphoglycerate kinase PgkA, putative	SVELYKK(su)	7	326	81.958	0.5	no	967.69	483.845	967.522	483.761	2	0.16851	1967
gi|238498522	phosphoglycerate kinase PgkA, putative	TIAEAK(su)TILWNGPPGVFELEPFANATK	6	332	98.967	1	yes	3015.98	1005.33	3016.57	1005.52	3	-0.58188	12542
gi|238498522	phosphoglycerate kinase PgkA, putative	TLENVK(su)IGNSLFDEAGSK	6	252	209.7	1	yes	2022.59	1011.29	2023.01	1011.5	2	-0.41991	7981
gi|238498522	phosphoglycerate kinase PgkA, putative	VDFNVPLDADK(su)K	11	33	78.744	0.698185	no	1461.82	730.909	1461.73	730.867	2	0.084478	6495
gi|238498522	phosphoglycerate kinase PgkA, putative	VDFNVPLDADKK(su)	12	34	63.181	0.5	no	1461.82	730.909	1461.73	730.867	2	0.084478	6533
gi|238498522	phosphoglycerate kinase PgkA, putative	VSDK(su)IQLIDNLLPK	4	220	102.28	1	yes	1697.52	848.759	1696.96	848.48	2	0.55702	11625
gi|238498530	RNase L inhibitor of the ABC superfamily, putative	STALK(su)ILSGK	5	121	69.346	0.995798	yes	1122.5	561.251	1118.65	559.327	2	3.848	4884
gi|238498566	adenosylhomocysteinase	ANAK(su)SVQNIKPQVDR	4	319	204.82	1	yes	1769.31	884.654	1768.94	884.471	2	0.36531	2064
gi|238498566	adenosylhomocysteinase	DCYGLSEETTTGVHHLYK(su)MMK	18	169	172.23	0.90081	yes	2601.61	867.205	2602.16	867.387	3	-0.54735	7774
gi|238498566	adenosylhomocysteinase	DILVGK(su)HFEVMR	6	288	157.52	1	yes	1543.86	771.929	1544.8	772.4	2	-0.94367	6812
gi|238498566	adenosylhomocysteinase	K(su)LNLILDDGGDLTSLVHEK	1	127	70.094	1	yes	2182.9	727.634	2182.16	727.386	3	0.74408	9294
gi|238498566	adenosylhomocysteinase	SK(su)FDNLYGCR	2	191	55.401	1	yes	1358.61	679.307	1360.61	680.304	2	-1.9934	5553
gi|238498566	adenosylhomocysteinase	YPEQLK(su)DCYGLSEETTTGVHHLYK	6	151	134.34	1	yes	2970.88	742.719	2971.39	742.847	4	-0.5116	6184
gi|238498580	TIM-barrel enzyme family protein	DAEYVLK(su)R	7	242	44.349	1	yes	1092.98	546.49	1094.56	547.28	2	-1.5792	3566
gi|238498638	Hsc70 cochaperone (SGT), putative	NK(su)GDSAGAGAQTSSSQKPQAGAPTAESDK	2	118	130.9	1	yes	2848.53	949.509	2848.32	949.439	3	0.2084	846
gi|238498742	conserved hypothetical protein	AANLYVK(su)ECK	7	157	117.67	0.999554	yes	1295.54	647.77	1296.64	648.319	2	-1.0975	2544
gi|238498846	UTP-glucose-1-phosphate uridylyltransferase Ugp1, putative	ADVK(su)GGTIIDYEGK	4	280	116.96	1	yes	1567.09	783.543	1566.78	783.388	2	0.30913	5134
gi|238498846	UTP-glucose-1-phosphate uridylyltransferase Ugp1, putative	GGTIIDYEGK(su)AR	10	290	77.597	1	yes	1381.56	690.779	1380.69	690.344	2	0.87004	4348
gi|238498846	UTP-glucose-1-phosphate uridylyltransferase Ugp1, putative	AK(su)GNEVNWDR	2	69	121.61	1	yes	1289.38	644.688	1289.6	644.799	2	-0.22247	2546
gi|238498846	UTP-glucose-1-phosphate uridylyltransferase Ugp1, putative	EHVNEFK(su)SIK	7	308	169.21	0.999986	yes	1332.75	666.376	1331.67	665.836	2	1.0818	2024
gi|238498846	UTP-glucose-1-phosphate uridylyltransferase Ugp1, putative	FLPVK(su)TCSDLLLVK	5	391	112.42	1	yes	1734.44	867.219	1733.96	866.981	2	0.47502	8969
gi|238498846	UTP-glucose-1-phosphate uridylyltransferase Ugp1, putative	HFK(su)N(de)GHGVNVPR	3	375	158.05	1	yes	1465.33	488.443	1464.73	488.244	3	0.59656	1310
gi|238498846	UTP-glucose-1-phosphate uridylyltransferase Ugp1, putative	IIK(su)DSLLPAPK	3	194	127.87	1	yes	1296.65	648.324	1295.77	647.884	2	0.87992	5757
gi|238498846	UTP-glucose-1-phosphate uridylyltransferase Ugp1, putative	LLEIAQVPK(su)EHVNEFK	9	301	95.57	0.999914	yes	1995.86	665.286	1996.07	665.358	3	-0.21562	6542
gi|238498846	UTP-glucose-1-phosphate uridylyltransferase Ugp1, putative	VSDFQK(su)HIPSIPR	6	438	86.291	1	yes	1626.61	542.205	1625.86	541.954	3	0.75047	5218
gi|238498888	conserved hypothetical protein	FASLK(su)R	5	18	69.39	1	yes	822.617	411.308	822.459	411.229	2	0.15774	2369
gi|238498912	40S ribosomal protein S24	ANVSK(su)DELR	5	38	63.283	1	yes	1132.76	566.379	1132.57	566.286	2	0.18728	1904
gi|238498912	40S ribosomal protein S24	GK(su)LADLYK	2	44	40.352	0.999908	yes	1009.13	504.563	1008.55	504.274	2	0.57879	4505
gi|238498918	UDP-N-acetylglucosamine pyrophosphorylase	(ac)AAAIK(su)ETVSNLLHGHSDNTPR	5	6	90.968	1	yes	2375.68	791.893	2375.19	791.731	3	0.48642	11649
gi|238498918	UDP-N-acetylglucosamine pyrophosphorylase	KPTEEFFEQHK(su)YFGLDK	11	205	114.9	0.999997	yes	2245.03	748.345	2245.08	748.36	3	-0.046566	6177
gi|238498918	UDP-N-acetylglucosamine pyrophosphorylase	REDEFSPLK(su)NAR	9	434	132.97	1	yes	1564.19	521.396	1563.78	521.258	3	0.41383	3296
gi|238498918	UDP-N-acetylglucosamine pyrophosphorylase	YTDAGQGHVFK(su)FVDQLNQVEK	11	46	147.25	1	yes	2524.06	841.352	2525.23	841.743	3	-1.1728	8196
gi|238498948	translation initiation inhibitor, putative	FFTHK(su)PAR	5	140	73.931	1	yes	1106.35	368.784	1105.58	368.526	3	0.774	1384
gi|238499005	fatty acid synthase beta subunit, putative	K(su)LTGDFIR	1	957	58.676	1	yes	1048.17	524.084	1050.57	525.285	2	-2.4025	4569
gi|238499005	fatty acid synthase beta subunit, putative	TIDGDLLK(su)LVHLSN(de)GFK	8	1372	110.22	1	yes	1974.25	658.084	1973.06	657.686	3	1.1931	11083
gi|238499005	fatty acid synthase beta subunit, putative	WIDESLK(su)K	7	956	58.676	0.5	no	1120.16	560.081	1119.58	559.79	2	0.58136	4296
gi|238499007	fatty acid synthase alpha subunit FasA	EHGDK(su)VEIFEVPESGEYTVR	5	1122	44.441	1	yes	2421.01	807.005	2422.14	807.38	3	-1.1255	7632
gi|238499007	fatty acid synthase alpha subunit FasA	QAVIK(su)ETAIENK	5	930	164.81	1	yes	1448.05	724.026	1444.78	722.388	2	3.2757	2992
gi|238499015	pyruvate dehydrogenase E1 beta subunit PdbA, putative	EK(su)YGVDAEVINLR	2	276	98.531	1	yes	1608.69	804.346	1606.82	803.41	2	1.8721	7179
gi|238499015	pyruvate dehydrogenase E1 beta subunit PdbA, putative	GLLK(su)AAIR	4	205	52.403	1	yes	937.747	468.874	942.585	471.293	2	-4.8377	4084
gi|238499015	pyruvate dehydrogenase E1 beta subunit PdbA, putative	SVKPLDVETIVQSLK(su)K	15	302	118.47	0.709773	no	1886.81	628.935	1886.08	628.694	3	0.72266	9394
gi|238499309	mycelial catalase Cat1	FENSNVK(su)SSVVR	7	508	129.71	1	yes	1466.76	733.379	1466.74	733.368	2	0.021651	2996
gi|238499309	mycelial catalase Cat1	FGKPVGAVGSAATALK(su)NAGIQTSR	16	683	116.45	1	yes	2403.24	801.08	2403.3	801.099	3	-0.056878	6728
gi|238499327	translation elongation factor EF-1 alpha subunit , putative	ETSNFIK(su)K	7	178	77.282	0.990333	yes	1067.9	533.952	1067.55	533.774	2	0.35497	1590
gi|238499327	translation elongation factor EF-1 alpha subunit , putative	FAELLEK(su)IDRR	7	377	155.48	1	yes	1491.58	745.79	1490.81	745.404	2	0.77181	6932
gi|238499327	translation elongation factor EF-1 alpha subunit , putative	FQTSK(su)YEVTVIDAPGHR	5	85	239.19	1	yes	2048.86	1024.43	2049.02	1024.51	2	-0.15549	5577
gi|238499327	translation elongation factor EF-1 alpha subunit , putative	LPLQDVYK(su)ISGIGTVPVGR	8	254	224.89	1	yes	2114.66	1057.33	2113.18	1056.59	2	1.4831	10102
gi|238499327	translation elongation factor EF-1 alpha subunit , putative	MDTCK(su)WSQDR	5	160	189.58	1	yes	1426.71	713.357	1427.58	713.79	2	-0.86684	3130
gi|238499327	translation elongation factor EF-1 alpha subunit , putative	MIPSK(su)PMCVESFTDFPPLGR	5	407	109.89	1	yes	2409.46	1204.73	2410.14	1205.07	2	-0.67493	10809
gi|238499327	translation elongation factor EF-1 alpha subunit , putative	QTVAVGVIK(su)SVEK	9	438	137.09	0.999731	yes	1458.47	729.237	1458.83	729.414	2	-0.3547	5370
gi|238499327	translation elongation factor EF-1 alpha subunit , putative	STGK(su)TLLEAIDAIEPPVRPTDKPLR	4	225	171.15	1	yes	2821.3	705.325	2820.56	705.139	4	0.74117	9095
gi|238499327	translation elongation factor EF-1 alpha subunit , putative	TLLEAIDAIEPPVRPTDK(su)PLR	18	243	176.69	1	yes	2448.05	1224.03	2445.35	1222.67	2	2.7042	9456
gi|238499327	translation elongation factor EF-1 alpha subunit , putative	STTTGHLIYK(su)CGGIDQR	10	31	191.47	1	yes	2007.81	1003.9	2007.97	1003.98	2	-0.16075	3264
gi|238499327	translation elongation factor EF-1 alpha subunit , putative	VETGVIK(su)PGMVVTFAPANVTTEVK	7	272	145.13	1	yes	2588.79	1294.4	2588.38	1294.19	2	0.41445	9543
gi|238499327	translation elongation factor EF-1 alpha subunit , putative	YNEIVK(su)ETSNFIK	6	171	170.18	1	yes	1685.29	842.643	1685.85	842.925	2	-0.56433	7446
gi|238499383	allergen Asp F3	AETVIK(su)HL	6	166	89.298	1	yes	1011.92	505.959	1011.56	505.779	2	0.35946	3526
gi|238499383	allergen Asp F3	EK(su)LPEIR	2	72	122.04	1	yes	986.492	493.246	985.543	492.772	2	0.94861	3251
gi|238499383	allergen Asp F3	FSK(su)SLGWADEEGR	3	121	123.02	1	yes	1582.61	791.303	1582.73	791.363	2	-0.11961	6297
gi|238499383	allergen Asp F3	K(su)VILFALPGAFTPVCSANHVPEYK	1	47	91.238	1	yes	2761.65	920.552	2760.44	920.147	3	1.2131	10057
gi|238499383	allergen Asp F3	VTYAALEPAK(su)NHLEFSR	10	153	222.64	1	yes	2047.57	1023.78	2047.04	1023.52	2	0.53329	6387
gi|238499383	allergen Asp F3	YAIVIDHGK(su)VTYAALEPAK	9	143	80.975	0.999994	yes	2159.87	719.957	2161.15	720.384	3	-1.2821	7209
gi|238499421	60S ribosomal protein L24	TYDDSFSGQK(su)IYPGK	10	12	138.73	1	yes	1806.68	903.341	1806.83	903.415	2	-0.14772	5650
gi|238499569	peptidyl-prolyl cis-trans isomerase	AFFDVEYAPVGTSAK(su)K	15	62	162.46	0.986035	yes	1830.42	915.209	1830.9	915.451	2	-0.48539	7957
gi|238499569	peptidyl-prolyl cis-trans isomerase	ELCTGK(su)HGFGYK	6	90	184.87	1	yes	1497.52	748.761	1497.69	748.846	2	-0.16812	2729
gi|238499569	peptidyl-prolyl cis-trans isomerase	HGFGYK(su)GSTFHR	6	96	118.28	1	yes	1495.79	498.596	1495.71	498.569	3	0.079947	1870
gi|238499569	peptidyl-prolyl cis-trans isomerase	FPDENFK(su)FK	7	136	155.07	0.999677	yes	1272.79	636.397	1272.6	636.301	2	0.1928	6326
gi|238499569	peptidyl-prolyl cis-trans isomerase	INFNLYEDDVPK(su)TSK	12	78	157.68	0.957813	yes	1884.06	942.031	1883.91	941.957	2	0.147	7329
gi|238499569	peptidyl-prolyl cis-trans isomerase	SIYGEK(su)FPDENFK	6	129	141.38	1	yes	1674.3	837.148	1674.78	837.388	2	-0.48118	6753
gi|238499569	peptidyl-prolyl cis-trans isomerase	SNVK(su)PTIVDCGEL	4	206	96.067	1	yes	1533.02	766.511	1532.74	766.369	2	0.28416	7653
gi|238499645	60S ribosomal protein L23	NLYIISVK(su)GTGAR	8	42	66.533	1	yes	1495.86	747.93	1492.82	746.412	2	3.0357	6639
gi|238499661	14-3-3 family protein ArtA, putative	EESK(su)GNESQVTLIK	4	72	113.35	1	yes	1662.75	831.373	1662.83	831.415	2	-0.083258	3372
gi|238499661	14-3-3 family protein ArtA, putative	GNESQVTLIK(su)EYR	10	82	208.28	1	yes	1636.97	818.484	1637.82	818.912	2	-0.85716	5661
gi|238499661	14-3-3 family protein ArtA, putative	GAADASLEAYK(su)AATEVAQTDLAPTHPIR	11	152	156.43	1	yes	2970.3	990.099	2969.48	989.828	3	0.81273	9768
gi|238499661	14-3-3 family protein ArtA, putative	GHEDAVYLAK(su)LAEQAER	10	11	130.02	1	yes	2001.94	667.312	2001.99	667.329	3	-0.051117	7395
gi|238499661	14-3-3 family protein ArtA, putative	HLIPSAQSGESK(su)VFYHK	12	117	190.11	0.999974	yes	2029.92	676.638	2030.03	676.678	3	-0.11783	3657
gi|238499661	14-3-3 family protein ArtA, putative	VFYHK(su)MK	5	122	67.035	0.87516	yes	1053.89	526.944	1053.53	526.765	2	0.35666	1208
gi|238499661	14-3-3 family protein ArtA, putative	IVTSIEQK(su)EESKGNESQVTLIK	8	68	227.47	1	yes	2562.33	854.11	2562.35	854.117	3	-0.020166	5101
gi|238499661	14-3-3 family protein ArtA, putative	NLLSVAYK(su)NVIGAR	8	49	153.39	1	yes	1621.07	540.356	1619.91	539.97	3	1.1567	9709
gi|238499815	Ran-specific GTPase-activating protein 1, putative	TNEELEEQTFK(su)MR	11	129	105.03	1	yes	1754.15	877.076	1755.8	877.899	2	-1.6462	5449
gi|238499815	Ran-specific GTPase-activating protein 1, putative	VETK(su)TNEELEEQTFK	4	118	173.44	1	yes	1925.88	962.941	1925.91	962.955	2	-0.027193	4556
gi|238499819	G-protein complex beta subunit SfaD	GDK(su)VGSLSGHENR	3	316	48.704	1	yes	1457.57	485.856	1457.7	485.899	3	-0.12775	1106
gi|238499827	disulfide isomerase (TigA), putative	EQGVTGYPTIK(su)FFPK	11	220	76.85	0.841686	yes	1813.34	906.672	1812.93	906.464	2	0.41508	8716
gi|238499861	conserved hypothetical protein	LAAK(su)TLANVAK	4	218	92.866	0.999999	yes	1200.62	600.311	1200.71	600.353	2	-0.084509	3555
gi|238499969	arylsulfatase, putative	LK(su)QLLK	2	539	52.231	0.999963	yes	843.995	421.997	843.542	421.771	2	0.45283	2619
gi|238500097	triosephosphate isomerase	DVDGFLVGGASLK(su)PAFVDIINAR	13	240	85.945	1	yes	2477.62	825.873	2476.31	825.436	3	1.3116	12852
gi|238500097	triosephosphate isomerase	EADK(su)TIEVVTK	4	139	70.685	0.999999	yes	1335.21	667.603	1333.7	666.848	2	1.5088	3338
gi|238500097	triosephosphate isomerase	TIEVVTK(su)QLNAAAK	7	146	220.9	1	yes	1586.89	793.446	1586.89	793.443	2	0.0049427	5184
gi|238500097	triosephosphate isomerase	IIYGGSVSEK(su)NCR	10	218	123.84	1	yes	1584.1	792.051	1583.76	791.88	2	0.34192	2895
gi|238500097	triosephosphate isomerase	QLNAAAK(su)ELTK	7	153	81.676	0.999186	yes	1287.55	643.774	1287.7	643.851	2	-0.15423	2897
gi|238500097	triosephosphate isomerase	VILK(su)ETDEFIAR	4	104	170.52	1	yes	1535.27	767.634	1534.82	767.412	2	0.44525	6754
gi|238500097	triosephosphate isomerase	VVIAYEPVWAIGTGK(su)VATTQQAQEVHAAIR	15	177	195.09	1	yes	3309.43	1103.14	3308.76	1102.92	3	0.66877	9403
gi|238500289	Hsp90 binding co-chaperone (Sba1), putative	DSQK(su)VHFLK	4	109	165.98	1	yes	1202.83	601.413	1202.63	601.314	2	0.19833	2834
gi|238500289	Hsp90 binding co-chaperone (Sba1), putative	PELSK(su)VHPEVTWAQR	5	6	68.944	1	yes	1878.31	626.102	1878.97	626.323	3	-0.66226	5201
gi|238500363	Hsp70 chaperone Hsp88	ETSNLK(su)NTVANLK	6	61	143.42	1	yes	1533.35	766.675	1532.8	766.402	2	0.54654	5279
gi|238500363	Hsp70 chaperone Hsp88	FK(su)IDVR	2	252	64.776	1	yes	877.418	438.709	878.485	439.243	2	-1.0668	3822
gi|238500363	Hsp70 chaperone Hsp88	FSVK(su)GVK	4	466	68.422	0.989912	yes	865.622	432.811	865.49	432.745	2	0.13236	2513
gi|238500363	Hsp70 chaperone Hsp88	NK(su)GIDIITNEVSNR	2	21	33.796	1	yes	1672.48	836.242	1673.86	836.929	2	-1.3741	6887
gi|238501096	40S ribosomal protein S17	IAGYTTHLMK(su)R	10	59	122.69	1	yes	1389.73	694.867	1391.72	695.861	2	-1.9875	2849
gi|238501096	40S ribosomal protein S17	LDVDQDTK(su)DLLK	8	109	112.43	0.999798	yes	1504.1	752.049	1503.77	751.883	2	0.33307	6958
gi|238501294	FKBP-type peptidyl-prolyl isomerase, putative	GFQGK(su)QFDSSR	5	43	30.729	1	yes	1358.81	679.406	1357.63	678.813	2	1.1869	2927
gi|238501360	pathogenesis associated protein Cap20, putative	FPLIK(su)EDTEK	5	101	99.568	0.999974	yes	1322.13	661.065	1320.68	660.34	2	1.4498	5107
gi|238501362	60S ribosomal protein L27	FMK(su)VGR	3	5	58.551	1	yes	837.692	418.846	838.436	419.218	2	-0.74383	1838
gi|238501362	60S ribosomal protein L27	GSVTNDTFK(su)EVSQR	9	101	210.91	1	yes	1668.86	834.43	1668.79	834.397	2	0.064686	4052
gi|238501448	acyl carrier protein, putative	IVNLLK(su)NFDK	6	66	120.06	0.99899	yes	1306.03	653.014	1304.73	652.366	2	1.2948	7988
gi|238501490	60S acidic ribosomal protein P1	ALEGK(su)DIK	5	54	50.04	0.993535	yes	976.303	488.152	974.527	487.264	2	1.7758	1530
gi|238501678	proteasome component Pre9, putative	ATSVGANNASAQSLLK(su)QDYKEDCDLK	16	176	144.27	0.999955	yes	2929.08	976.36	2928.39	976.129	3	0.69188	5856
gi|238501806	1,3-beta-glucanosyltransferase, putative	DIPYLK(su)ELR	6	88	98.249	1	yes	1248.41	624.207	1247.68	623.838	2	0.73846	8304
gi|238501850	mitochondrial F1F0 ATP synthase subunit F (Atp17), putative	GSAPEVK(su)PTGLIGR	7	51	124.51	1	yes	1482.44	741.218	1482.8	741.402	2	-0.36784	4987
gi|238501850	mitochondrial F1F0 ATP synthase subunit F (Atp17), putative	IASPNAIGAAK(su)DAAR	11	27	137.21	1	yes	1527.44	763.72	1526.8	763.402	2	0.63653	4402
gi|238501932	hexokinase Kxk, putative	VK(su)AGISCGIR	2	473	83.397	1	yes	1162.28	581.141	1161.62	580.808	2	0.66454	2287
gi|238501980	protein disulfide isomerase Pdi1, putative	AEGVK(su)QPSIVLYK	5	200	145.81	1	yes	1533.2	766.599	1532.84	766.422	2	0.35453	5568
gi|238501980	protein disulfide isomerase Pdi1, putative	ALAPK(su)YEELASLYK	5	402	103.21	1	yes	1696.6	848.302	1696.89	848.446	2	-0.28656	8833
gi|238501980	protein disulfide isomerase Pdi1, putative	ALAPK(su)YEQAATELK	5	67	145.6	1	yes	1633.71	816.855	1633.86	816.928	2	-0.14469	5626
gi|238501980	protein disulfide isomerase Pdi1, putative	EK(su)NIPLVK	2	78	107.85	1	yes	1046.84	523.42	1041.61	520.803	2	5.235	3630
gi|238501980	protein disulfide isomerase Pdi1, putative	GLDAVK(su)PYQGAR	6	115	78.692	1	yes	1376.38	688.188	1375.71	687.854	2	0.66751	3668
gi|238502409	cell division control protein Cdc48	AHFEEAMK(su)TAR	8	766	33.195	1	yes	1391.45	695.724	1391.65	695.825	2	-0.20056	1940
gi|238502409	cell division control protein Cdc48	AVK(su)LAIK	3	715	48.115	0.999503	yes	843.864	421.932	843.542	421.771	2	0.32172	2305
gi|238502409	cell division control protein Cdc48	DIFDK(su)AR	5	584	43.246	1	yes	966.528	483.264	965.481	482.74	2	1.0468	5150
gi|238502409	cell division control protein Cdc48	YQK(su)FGLSPSR	3	524	81.771	1	yes	1279.95	639.973	1283.65	641.825	2	-3.7038	4579
gi|238502447	60S ribosomal protein L43	YVCTFCGK(su)NTVK	8	44	129.84	0.997764	yes	1576.34	788.17	1577.72	788.86	2	-1.3809	3345
gi|238502469	curved DNA-binding protein (42 kDa protein)	K(su)IILSPGTGVK	1	222	45.879	0.999946	yes	1213.96	606.98	1213.73	606.864	2	0.23302	3934
gi|238502469	curved DNA-binding protein (42 kDa protein)	QTLSEIVK(su)K	8	289	34.692	0.860621	yes	1146.38	573.19	1146.65	573.324	2	-0.26808	3252
gi|238502631	60S ribosomal protein L32	ALGVK(su)VTNPK	5	119	86.898	0.99993	yes	1128.02	564.008	1127.65	563.827	2	0.36292	2162
gi|238502713	proteasome component Pre6, putative	SALK(su)LQDTR	4	53	56.202	1	yes	1132.21	566.106	1132.61	566.304	2	-0.39668	2100
gi|238502739	conserved hypothetical protein	MTK(su)YEICEK	3	50	45.158	0.996741	yes	1300.86	650.428	1302.58	651.291	2	-1.7262	3100
gi|238502753	conserved hypothetical protein	SIAQLLEEK(su)TK	9	44	56.493	0.671517	no	1362.6	681.3	1360.74	680.372	2	1.8564	7656
gi|238502861	farnesyl-pyrophosphate synthetase	IAAVDESGGLK(su)K	11	330	75.479	0.5	no	1289.38	644.689	1288.69	644.343	2	0.69238	2611
gi|238502861	farnesyl-pyrophosphate synthetase	IAAVDESGGLKK(su)	12	331	75.479	0.5	no	1289.38	644.689	1288.69	644.343	2	0.69238	2611
gi|238502865	thiamine biosynthesis protein (Nmt1), putative	EVACEGGFK(su)R	9	334	90.108	1	yes	1253.19	626.596	1253.57	626.785	2	-0.37734	1955
gi|238502865	thiamine biosynthesis protein (Nmt1), putative	GYFK(su)EEGLK	4	31	78.934	0.999978	yes	1172.76	586.381	1171.58	585.788	2	1.1877	4100
gi|238502925	cytochrome c oxidase subunit Va, putative	FEK(su)EFDGVQDVFELQR	3	68	97.235	1	yes	2087.57	1043.78	2086.98	1043.49	2	0.58251	10034
gi|238502993	ankyrin repeat-containing protein, putative	MLLDK(su)K	5	280	62.338	0.752873	yes	845.134	422.567	848.467	424.233	2	-3.3328	4628
gi|238503079	60S ribosomal protein L4	AAVTLLK(su)ALGAGDDLVK	7	174	114.58	1	yes	1753.27	876.634	1756	877.999	2	-2.7282	10220
gi|238503079	60S ribosomal protein L4	GVESEK(su)PEAPSK	6	357	53.388	0.999382	yes	1358.87	679.435	1358.66	679.328	2	0.21405	1535
gi|238503079	60S ribosomal protein L4	TFENAALTK(su)TK	9	165	124.12	0.97423	yes	1325.28	662.639	1324.69	662.343	2	0.59159	3250
gi|238503095	septin	AELEEK(su)FFK	6	85	61.691	0.990679	yes	1241.53	620.767	1241.62	620.808	2	-0.082366	6796
gi|238503193	nucleoside diphosphate kinase	EIALWFK(su)PEELQK	7	134	156.81	0.999994	yes	1730.23	865.113	1731.91	865.954	2	-1.681	10163
gi|238503193	nucleoside diphosphate kinase	EIALWFKPEELQK(su)YK	13	140	200.44	0.861281	yes	2023.64	1011.82	2023.07	1011.53	2	0.57228	8874
gi|238503193	nucleoside diphosphate kinase	YK(su)HSQFDWIYEK	2	142	177.81	1	yes	1745.66	581.887	1745.82	581.939	3	-0.15548	6376
gi|238503193	nucleoside diphosphate kinase	HSQFDWIYEK(su)A	10	152	124.42	1	yes	1524.84	762.42	1524.69	762.344	2	0.15203	8984
gi|238503193	nucleoside diphosphate kinase	K(su)EIALWFKPEELQK	1	127	106.55	0.999991	yes	1862.18	620.727	1861.01	620.336	3	1.1704	8113
gi|238503321	molecular chaperone and allergen Mod-E/Hsp90/Hsp1	AVAK(su)SPFLDSLK	4	476	95.401	1	yes	1376.68	688.338	1376.75	688.377	2	-0.078312	6821
gi|238503321	molecular chaperone and allergen Mod-E/Hsp90/Hsp1	SPFLDSLK(su)QK	8	484	112.13	0.967029	yes	1263.68	631.84	1263.67	631.835	2	0.010266	6014
gi|238503321	molecular chaperone and allergen Mod-E/Hsp90/Hsp1	EKEEK(su)EFEGLAK	5	537	159.75	0.898392	yes	1538.34	769.171	1537.75	768.875	2	0.59169	2960
gi|238503321	molecular chaperone and allergen Mod-E/Hsp90/Hsp1	EVPDEEEETKEEEGDEK(su)KPK	17	231	67.43	0.473049	no	2476.93	825.644	2476.11	825.37	3	0.82477	1427
gi|238503321	molecular chaperone and allergen Mod-E/Hsp90/Hsp1	EVPDEEEETKEEEGDEKK(su)PK	18	232	67.43	0.473049	no	2476.93	825.644	2476.11	825.37	3	0.82477	1427
gi|238503321	molecular chaperone and allergen Mod-E/Hsp90/Hsp1	FYSAFSK(su)NIK	7	415	73.885	0.976042	yes	1302.61	651.303	1305.66	652.83	2	-3.0532	5456
gi|238503321	molecular chaperone and allergen Mod-E/Hsp90/Hsp1	NIK(su)LGVHEDAQNR	3	418	82.069	1	yes	1594.53	797.263	1594.81	797.403	2	-0.2794	1956
gi|238503321	molecular chaperone and allergen Mod-E/Hsp90/Hsp1	GTK(su)MILHLK	3	171	85.744	1	yes	1141.94	570.971	1141.65	570.826	2	0.2905	3324
gi|238503321	molecular chaperone and allergen Mod-E/Hsp90/Hsp1	IEEVDEEEEK(su)KEK	10	244	87.498	0.774525	yes	1735.56	867.778	1734.8	867.402	2	0.75178	1245
gi|238503321	molecular chaperone and allergen Mod-E/Hsp90/Hsp1	IMK(su)AQALR	3	586	74.127	1	yes	1030.22	515.11	1031.58	515.789	2	-1.3578	2075
gi|238503321	molecular chaperone and allergen Mod-E/Hsp90/Hsp1	IMK(su)VIK	3	382	64.866	0.999933	yes	832.273	416.137	832.508	416.254	2	-0.23511	2094
gi|238503321	molecular chaperone and allergen Mod-E/Hsp90/Hsp1	MPEHQK(su)QIYYITGESIK	6	461	97.284	1	yes	2166.48	722.161	2167.07	722.358	3	-0.58894	5505
gi|238503321	molecular chaperone and allergen Mod-E/Hsp90/Hsp1	NILGDKVEK(su)VVVSHK	9	556	116.96	0.99964	yes	1767.09	589.029	1767	589	3	0.08638	4509
gi|238503321	molecular chaperone and allergen Mod-E/Hsp90/Hsp1	NNIK(su)LYVR	4	334	100.45	1	yes	1122.68	561.338	1120.62	560.311	2	2.0522	3950
gi|238503321	molecular chaperone and allergen Mod-E/Hsp90/Hsp1	SAIIK(su)ELK	5	615	87.639	0.998358	yes	1003.27	501.634	1002.6	501.298	2	0.67248	3500
gi|238503321	molecular chaperone and allergen Mod-E/Hsp90/Hsp1	SLK(su)NILGDK	3	547	104.42	1	yes	1086.51	543.257	1088.61	544.303	2	-2.0928	5295
gi|238503321	molecular chaperone and allergen Mod-E/Hsp90/Hsp1	TFEISPK(su)SAIIK	7	610	59.155	0.974214	yes	1436.1	718.05	1434.8	717.398	2	1.3049	7031
gi|238503321	molecular chaperone and allergen Mod-E/Hsp90/Hsp1	YQSTK(su)SGDEVTSLSDYVTR	5	441	135.81	1	yes	2236.74	1118.37	2237.03	1118.52	2	-0.29058	7051
gi|238503329	ubiquinol-cytochrome C reductase complex core protein 2, putative	AIALAK(su)FR	6	240	53.166	1	yes	991.002	495.501	990.585	495.293	2	0.41697	5143
gi|238503329	ubiquinol-cytochrome C reductase complex core protein 2, putative	ELPSSGSSSQYQLRPGATSK(su)YHGGEQR	20	115	135.01	1	yes	3009.78	752.444	3010.44	752.609	4	-0.66083	2961
gi|238503331	mitochondrial DNA replication protein (Yhm2), putative	EAVEK(su)LTGDQVTAK	5	305	74.853	0.999991	yes	1591.59	795.797	1589.81	794.907	2	1.7807	3601
gi|238503331	mitochondrial DNA replication protein (Yhm2), putative	NLTVGK(su)TFK	6	260	61.593	0.973001	yes	1109.25	554.624	1108.61	554.306	2	0.63724	3554
gi|238503333	citrate synthase (Cit1), putative	GVK(su)CLVWEGSVLDSEEGIR	3	85	197.45	1	yes	2234	744.667	2235.1	745.032	3	-1.0932	9544
gi|238503333	citrate synthase (Cit1), putative	GYTIPECQK(su)LLPK	9	112	83.617	0.992933	yes	1646.19	823.093	1647.85	823.927	2	-1.6663	6700
gi|238503333	citrate synthase (Cit1), putative	IAPGVLTEHGK(su)TK	11	402	125.03	0.963628	yes	1452.23	726.115	1451.8	725.899	2	0.43275	1916
gi|238503333	citrate synthase (Cit1), putative	SFSTEAYAK(su)LVGAK	9	468	88.075	0.993831	yes	1572.78	786.39	1572.8	786.401	2	-0.023303	8071
gi|238503355	secretion related GTPase SrgB/Ypt1	TVK(su)LQIWDTAGQER	3	58	141	1	yes	1748.5	874.249	1745.89	872.947	2	2.6039	7307
gi|238503382	40S ribosomal protein S1	TSGLK(su)NANDSLK	5	55	113.24	1	yes	1347.07	673.534	1348.68	674.341	2	-1.614	1950
gi|238503398	nucleosome assembly protein Nap1, putative	IDWKDDK(su)DLTVR	7	266	136.3	0.818359	yes	1604	801.999	1604.8	802.402	2	-0.80554	5507
gi|238503398	nucleosome assembly protein Nap1, putative	TISK(su)TYYYK	4	236	75.378	0.999974	yes	1268.19	634.093	1267.63	633.816	2	0.55271	3346
gi|238503416	60S ribosomal protein L25	AGAAAK(su)AVLK	6	23	30.918	0.971262	yes	996.21	498.105	1000.59	500.295	2	-4.3806	1633
gi|238503416	60S ribosomal protein L25	K(su)LYDVDTVK	1	112	91.584	1	yes	1182.53	591.263	1181.62	590.808	2	0.90859	3695
gi|238503470	BAR adaptor protein RVS161, putative	NHK(su)LLDYDSMR	3	138	47.288	1	yes	1493.72	497.906	1493.7	497.901	3	0.01351	4096
gi|238503526	alcohol dehydrogenase, putative	AATPEGLGAHAVILLAVAEK(su)PFQQAAEYVR	20	253	155.95	1	yes	3221.86	1073.95	3222.71	1074.24	3	-0.85526	12409
gi|238503526	alcohol dehydrogenase, putative	APFK(su)TAPLQDLPK	4	321	179.5	1	yes	1526.48	763.241	1526.83	763.417	2	-0.35054	6705
gi|238503526	alcohol dehydrogenase, putative	TAPLQDLPK(su)IFELMEQGK	9	330	172.93	1	yes	2159.66	719.887	2160.12	720.042	3	-0.46277	12535
gi|238503526	alcohol dehydrogenase, putative	ESGVRPGQTVAIVGAGGGLGSLALQYAK(su)AMGIR	28	192	175.04	1	yes	3286.24	1095.41	3286.76	1095.59	3	-0.51723	12214
gi|238503526	alcohol dehydrogenase, putative	GDWPLPVK(su)MPLVGGHEGAGVVVAR	8	60	123.43	1	yes	2542.95	847.65	2543.34	847.781	3	-0.3931	9620
gi|238503526	alcohol dehydrogenase, putative	GLIK(su)APFK	4	317	67.032	0.99967	yes	974.778	487.389	974.579	487.289	2	0.19922	4872
gi|238503526	alcohol dehydrogenase, putative	GLK(su)ESGVRPGQTVAIVGAGGGLGSLALQYAK	3	164	173.68	1	yes	3057.72	764.431	3057.68	764.42	4	0.044069	8880
gi|238503526	alcohol dehydrogenase, putative	IFELMEQGK(su)IAGR	9	339	167.44	1	yes	1593.39	796.697	1592.82	796.411	2	0.57231	8094
gi|238503526	alcohol dehydrogenase, putative	LPK(su)NVPLDAVAPVLCAGITVYK	3	142	122.73	1	yes	2438.21	1219.1	2439.34	1219.67	2	-1.1352	11261
gi|238503526	alcohol dehydrogenase, putative	NVPLDAVAPVLCAGITVYK(su)GLK	19	161	85.248	0.851008	yes	2400.57	800.189	2400.32	800.107	3	0.24698	12540
gi|238503526	alcohol dehydrogenase, putative	MINIK(su)GSYVGNR	5	294	141.71	1	yes	1452.14	726.068	1452.74	726.369	2	-0.60217	5169
gi|238503526	alcohol dehydrogenase, putative	QADEPLCPNASLSGYTVDGTFQQYAIGK(su)ATHASK	28	133	213.41	0.985733	yes	3728.18	1242.73	3727.75	1242.58	3	0.42656	9140
gi|238503526	alcohol dehydrogenase, putative	QIPVPK(su)PGPDEILVK	6	28	99.927	0.999988	yes	1731.02	865.512	1730.98	865.49	2	0.042612	7363
gi|238503526	alcohol dehydrogenase, putative	QIPVPKPGPDEILVK(su)VR	15	37	117.37	1	yes	1987.15	662.382	1987.16	662.386	3	-0.010566	6924
gi|238503526	alcohol dehydrogenase, putative	(ac)SIPEMQWAQVAEQK(su)GGPLIYK	14	15	188.26	0.999971	yes	2517.19	839.065	2517.27	839.089	3	-0.07375	12541
gi|238503526	alcohol dehydrogenase, putative	YSGVCHTDLHALK(su)GDWPLPVK	13	52	215.37	1	yes	2494.62	831.541	2495.24	831.746	3	-0.61365	7626
gi|238503550	60S ribosomal protein L2	GAPLAK(su)VQFR	6	60	86.136	1	yes	1187.95	593.976	1187.67	593.833	2	0.28643	4955
gi|238503550	60S ribosomal protein L2	GVAMNPVDHPHGGGNHQHIGK(su)ASTISR	21	221	78.717	1	yes	2876.93	719.232	2877.4	719.351	4	-0.47479	1601
gi|238503550	60S ribosomal protein L2	GVVK(su)EIIHDPGR	4	46	137.84	1	yes	1421.75	473.917	1421.77	473.925	3	-0.021862	3564
gi|238503550	60S ribosomal protein L2	IK(su)LPSGAK	2	149	93.162	1	yes	914.894	457.447	914.543	457.271	2	0.35182	1771
gi|238503550	60S ribosomal protein L2	TSGNYVTVIGHNPEDGK(su)TR	17	145	145.88	1	yes	2146.92	715.639	2147.04	715.678	3	-0.11774	3410
gi|238503550	60S ribosomal protein L2	YAAQGQK(su)AGLIAAR	7	234	165.7	1	yes	1518.5	759.25	1518.81	759.407	2	-0.31372	3620
gi|238503556	adenosine kinase, putative	DTCTK(su)AGVHTEYR	5	103	56.139	1	yes	1639.19	819.597	1638.73	819.365	2	0.46478	1508
gi|238503594	ribosome biogenesis GTPase Lsg1, putative	K(su)EN(de)LLLVNK	1	218	38.276	0.999704	yes	1171.62	585.812	1172.66	586.332	2	-1.0402	6296
gi|238503648	citrate synthase Cit1, putative	ELFQQVK(su)QR	7	56	123.92	1	yes	1273.2	636.601	1276.68	638.338	2	-3.4754	3998
gi|238503774	dienelactone hydrolase family protein	TVLEFLHK(su)HA	8	249	91.584	1	yes	1295.5	647.751	1295.69	647.843	2	-0.18451	6079
gi|238503776	conserved hypothetical protein	SCYLK(su)AHPDAR	5	211	68.069	1	yes	1419.44	473.147	1419.67	473.222	3	-0.22533	1317
gi|238503790	60S ribosomal protein L16	QLVQAQK(su)SAGVSDQTK	7	185	173.03	1	yes	1789.37	894.684	1788.92	894.46	2	0.44668	2240
gi|238503790	60S ribosomal protein L16	VK(su)SSAYYER	2	165	85.377	1	yes	1204.59	602.295	1203.58	601.788	2	1.0138	1396
gi|238503814	glutaredoxin Grx1, putative	SSK(su)SLLSQLDAK	3	32	79.089	1	yes	1376.75	688.374	1377.73	688.867	2	-0.98644	5792
gi|238503814	glutaredoxin Grx1, putative	TVPNIFIK(su)QK	8	75	42.743	0.542633	no	1289.18	644.59	1288.74	644.369	2	0.4418	5936
gi|238503920	40S ribosomal protein S19	VIQSLEK(su)IGVLEHDEEK	7	109	201.96	1	yes	2066.62	1033.31	2067.07	1033.54	2	-0.45524	7002
gi|238503928	ADP/ATP carrier protein	DTYK(su)SMFAYK	4	105	109.29	0.999999	yes	1354.33	677.165	1354.61	677.305	2	-0.28114	6949
gi|238503928	ADP/ATP carrier protein	IK(su)LLIQNQDEMLR	2	41	163.99	1	yes	1714.27	857.137	1714.93	857.464	2	-0.65405	7708
gi|238503928	ADP/ATP carrier protein	K(su)TLASDGIAGLYR	1	173	90.861	1	yes	1466.49	733.246	1465.78	732.888	2	0.71497	6463
gi|238503928	ADP/ATP carrier protein	K(su)YN(de)GIMDCFR	1	59	130.98	1	yes	1405.34	702.67	1405.6	702.8	2	-0.25858	7189
gi|238503928	ADP/ATP carrier protein	QFN(de)GLVDVYK(su)K	10	172	86.313	0.905015	yes	1410.93	705.464	1412.72	706.359	2	-1.79	6742
gi|238503928	ADP/ATP carrier protein	SLFK(su)GAGANILR	4	280	101.39	1	yes	1348.08	674.041	1347.75	673.875	2	0.33154	6756
gi|238503950	40S ribosomal protein S12	IPLIK(su)VPDGK	5	96	106.62	0.999995	yes	1181.1	590.548	1180.71	590.353	2	0.39063	6044
gi|238503950	40S ribosomal protein S12	K(su)LVIALCSEHK	1	81	36.679	0.999785	yes	1397.87	698.937	1398.75	699.376	2	-0.87866	3619
gi|238503976	phenylalanyl-tRNA synthetase, beta subunit	AALFK(su)ELGR	5	13	44.863	1	yes	1104.7	552.348	1105.61	552.806	2	-0.91693	5967
gi|238503976	phenylalanyl-tRNA synthetase, beta subunit	IIVK(su)EDTTK	4	105	43.512	0.993799	yes	1147.14	573.57	1147.63	573.816	2	-0.49299	1476
gi|238503978	40S ribosomal protein S3	(ac)AAVQGAISK(su)R	9	10	107.45	1	yes	1143.66	571.831	1143.62	571.812	2	0.0382	4696
gi|238503978	40S ribosomal protein S3	FK(su)FPENSVSLYAAK	2	81	105.03	1	yes	1703.1	851.551	1701.86	850.93	2	1.2418	7840
gi|238503978	40S ribosomal protein S3	YK(su)LLN(de)GLAVR	2	111	70.908	1	yes	1247.61	623.807	1248.71	624.353	2	-1.0918	7618
gi|238504096	calnexin	VSEAVSSSADTGK(su)GGASK	13	549	65.107	0.852169	yes	1738.95	869.477	1738.82	869.41	2	0.13342	1025
gi|238504148	CCCH zinc finger and SMR domain protein	ILLK(su)HANEGR	4	632	52.278	1	yes	1254.78	627.391	1251.69	625.846	2	3.09	3666
gi|238504156	tubulin beta subunit	VSTK(su)EVEDQMR	4	324	54.772	1	yes	1422.21	711.107	1422.66	711.332	2	-0.45033	2952
gi|238504174	glutamine synthetase	ISFDPK(su)PIK	6	239	52.579	0.994785	yes	1144.71	572.354	1145.63	572.816	2	-0.92414	5203
gi|238504184	G-protein complex beta subunit CpcB	DEQAYGYPK(su)R	9	56	136.57	1	yes	1327.28	663.64	1327.6	663.802	2	-0.32418	2737
gi|238504184	G-protein complex beta subunit CpcB	DK(su)TLIIWNLTR	2	38	134.99	1	yes	1472.67	736.336	1473.82	736.909	2	-1.1454	10766
gi|238504184	G-protein complex beta subunit CpcB	FSPNPQNPVIVSAGWDK(su)LVK	17	172	130.25	0.976714	yes	2298.17	1149.08	2297.2	1148.6	2	0.96151	9662
gi|238504184	G-protein complex beta subunit CpcB	LVK(su)VWELASCR	3	175	69.763	1	yes	1460.87	730.435	1461.76	730.882	2	-0.89451	8022
gi|238504184	G-protein complex beta subunit CpcB	FTITDK(su)GHTDWVSCVR	6	145	38.093	1	yes	2023.41	674.47	2023.95	674.651	3	-0.543	6610
gi|238504184	G-protein complex beta subunit CpcB	LWNTLGDCK(su)FTITDK	9	139	142.1	0.999839	yes	1911.73	955.866	1912.92	956.461	2	-1.1911	8642
gi|238504184	G-protein complex beta subunit CpcB	SIK(su)LWNTLGDCK	3	130	155.02	1	yes	1536	767.998	1535.76	767.882	2	0.23205	7435
gi|238504184	G-protein complex beta subunit CpcB	VDELK(su)PEYIEK	5	271	101.89	0.999998	yes	1464.86	732.428	1463.74	731.869	2	1.1185	4994
gi|238504184	G-protein complex beta subunit CpcB	VDELKPEYIEK(su)GK	11	277	132.97	0.997708	yes	1648.81	824.407	1648.85	824.427	2	-0.040781	3599
gi|238504300	threonyl-tRNA synthetase, putative	YK(su)LHYIDK	2	211	45.161	0.99997	yes	1180.71	590.356	1180.61	590.306	2	0.10121	2452
gi|238504362	chaperone/heat shock protein Hsp12, putative	VK(su)EGATDIGDR	2	30	39.917	1	yes	1262.49	631.246	1261.61	630.807	2	0.87889	1444
gi|238504400	peroxiredoxin 5, prdx5, putative	AWATSLDPSGK(su)SGIR	11	160	170.56	1	yes	1645.19	822.595	1646.83	823.413	2	-1.6358	6161
gi|238504428	homoserine dehydrogenase, putative	AK(su)Q(de)LGYTEPDPR	2	207	104.87	1	yes	1476.32	738.158	1476.71	738.354	2	-0.39223	3421
gi|238504518	oxidoreductase, short chain dehydrogenase/reductase family	VNFPQPQAAYNVSK(su)AAILMLK	14	213	76.704	0.990914	yes	2406.78	802.262	2405.29	801.763	3	1.4959	11807
gi|238504614	MFS transporter, putative	GLK(su)LAFSDIK	3	275	51.927	0.999677	yes	1194.19	597.094	1192.67	596.335	2	1.5191	6794
gi|238504723	conserved hypothetical protein	DEQECLSDREDAPK(su)DAK	14	132	121.27	0.990362	yes	2108.97	702.99	2107.91	702.636	3	1.0633	1983
gi|238504723	conserved hypothetical protein	RPADAPK(su)LPWMK	7	79	31.071	0.996193	yes	1512.29	756.143	1510.8	755.398	2	1.4914	5569
gi|238504838	conserved hypothetical protein	TPK(su)SPWK	3	154	52.937	0.999856	yes	944.544	472.272	944.496	472.248	2	0.048029	1844
gi|238504874	sorbitol/xylitol dehydrogenase, putative	EAVFK(su)GSFR	5	300	119.75	1	yes	1142.47	571.233	1141.58	570.788	2	0.89104	4491
gi|238505058	hypothetical protein AFLA_098850	LVETK(su)GLNAIDEHK	5	276	206.32	1	yes	1669.89	834.944	1667.87	833.936	2	2.0157	3683
gi|238505090	transaldolase	FAADAVTLK(su)DILK	9	315	96.591	0.975875	yes	1504.64	752.322	1505.83	752.917	2	-1.1883	9863
gi|238505090	transaldolase	IASTWEGIK(su)AAQVLQR	9	142	153.14	1	yes	1872.67	936.335	1872.01	936.005	2	0.66107	8261
gi|238505090	transaldolase	ILDWYK(su)AAHK	6	189	123.88	0.999656	yes	1344.62	672.308	1345.7	672.851	2	-1.0854	4777
gi|238505090	transaldolase	ILEIIPGK(su)VSTEVDAR	8	93	124.92	1	yes	1840.54	920.268	1841.01	920.507	2	-0.47763	8407
gi|238505090	transaldolase	K(su)TYINDEALFR	1	277	143	1	yes	1470.31	735.154	1470.73	735.367	2	-0.42647	6712
gi|238505090	transaldolase	LYEEN(de)GISK(su)DR	9	127	152.85	1	yes	1425.37	712.685	1425.66	712.831	2	-0.29078	2990
gi|238505090	transaldolase	QHGSNVDEK(su)VDATLDR	9	70	270.51	1	yes	1884.48	942.239	1884.88	942.44	2	-0.40168	3840
gi|238505090	transaldolase	SVQNIFNYYK(su)K	10	215	150.1	0.977073	yes	1505.45	752.726	1504.76	752.378	2	0.69661	7001
gi|238505090	transaldolase	YK(su)PQDATTNPSLILAASK	2	29	136.26	1	yes	2019.19	1009.6	2019.05	1009.53	2	0.14224	6723
gi|238505092	autophagic serine protease Alp2	AHWGK(su)TIPSNDEDADGN(de)GHGTHCSGTIAGK	5	199	185.02	1	yes	3194.28	798.571	3194.39	798.598	4	-0.10971	2812
gi|238505130	conserved hypothetical protein	VFEDK(su)YQR	5	262	83.265	1	yes	1184.3	592.149	1185.57	592.783	2	-1.2679	2829
gi|238505132	conserved hypothetical protein	FEEK(su)IPR	4	410	105.39	1	yes	1018.99	509.497	1019.53	509.764	2	-0.53349	2903
gi|238505132	conserved hypothetical protein	GQTTINEAPTK(su)SR	11	25	145.6	1	yes	1502.4	751.201	1503.75	751.876	2	-1.3499	1401
gi|238505132	conserved hypothetical protein	LIKDEEASK(su)QLHK	9	352	158.4	0.999994	yes	1640.32	546.772	1640.88	546.961	3	-0.56767	909
gi|238505132	conserved hypothetical protein	QLHK(su)TLQANVTSMK	4	356	296.22	1	yes	1699.92	849.958	1699.89	849.946	2	0.024519	2947
gi|238505132	conserved hypothetical protein	QLK(su)SISNEWYK	3	422	113.69	1	yes	1496.87	748.437	1496.75	748.375	2	0.12456	5963
gi|238505132	conserved hypothetical protein	SISNEWYK(su)LNK	8	430	73.666	0.990316	yes	1481.81	740.904	1482.73	741.367	2	-0.92579	6219
gi|238505132	conserved hypothetical protein	TSYFNK(su)TGIVDTSLLTSK	6	75	203.59	1	yes	2076.16	1038.08	2076.06	1038.03	2	0.094553	9015
gi|238505132	conserved hypothetical protein	WK(su)ANPTASATR	2	121	50.207	1	yes	1301.16	650.579	1303.65	651.825	2	-2.4935	2116
gi|238505216	woronin body major protein precursor, putative	IK(su)AAFEDGHGSVR	2	459	106.13	1	yes	1488.04	744.018	1487.74	743.868	2	0.30063	2036
gi|238505284	succinate dehydrogenase subunit Sdh1, putative	EFGK(su)GGQAYR	4	181	96.034	1	yes	1212.34	606.168	1213.57	606.786	2	-1.2364	2146
gi|238505284	succinate dehydrogenase subunit Sdh1, putative	TADGPK(su)STFEIR	6	506	105.65	1	yes	1420.84	710.422	1422.7	711.349	2	-1.8544	4660
gi|238505483	60S ribosomal protein L37	K(su)YNWSEK	1	46	40.778	0.999916	yes	1054.81	527.403	1055.49	527.746	2	-0.6853	2062
gi|238505502	40S ribosomal protein S4	IQAEEAEYK(su)LCK	9	122	116.54	0.989866	yes	1582.25	791.124	1582.75	791.377	2	-0.50602	4353
gi|238505502	40S ribosomal protein S4	LIQVDGK(su)VR	7	75	65.305	1	yes	1127.74	563.868	1128.65	564.325	2	-0.91413	3140
gi|238505502	40S ribosomal protein S4	LIYDTK(su)GR	6	106	76.478	1	yes	1067.44	533.72	1066.56	533.282	2	0.87591	2531
gi|238505502	40S ribosomal protein S4	MSGTYAPK(su)ASPGPHK	8	30	34.82	0.994776	yes	1629.64	543.212	1630.79	543.596	3	-1.1525	1172
gi|238505502	40S ribosomal protein S4	VDVATGK(su)ITDFAR	7	168	96.591	1	yes	1497.21	748.605	1493.77	746.886	2	3.4379	6680
gi|238505530	60S ribosomal protein L21	EHGQIALSTYLK(su)TYR	12	32	144.29	1	yes	1880.66	626.887	1881.97	627.323	3	-1.3071	6589
gi|238505530	60S ribosomal protein L21	EQGVHLHLK(su)R	9	129	62.823	1	yes	1319.16	439.719	1318.72	439.574	3	0.4342	1290
gi|238505532	40S ribosomal protein S9	ELLTLDEK(su)DPKR	8	65	38.189	0.80368	yes	1557.86	778.931	1557.82	778.912	2	0.037528	4017
gi|238505532	40S ribosomal protein S9	LDSQK(su)HIDFALTSPYGGGRPGR	5	154	181.26	1	yes	2474.75	618.686	2475.25	618.812	4	-0.5029	5695
gi|238505532	40S ribosomal protein S9	LGLAK(su)SIHHAR	5	120	39.785	1	yes	1304.89	434.963	1304.74	434.914	3	0.14677	982
gi|238505532	40S ribosomal protein S9	MK(su)LDYVLALR	2	92	73.327	1	yes	1321.62	660.808	1322.73	661.363	2	-1.109	9205
gi|238505532	40S ribosomal protein S9	VQLTLSK(su)IR	7	51	100.02	1	yes	1158.83	579.416	1158.7	579.348	2	0.13621	5394
gi|238506010	RNA processing protein Emg1, putative	LLK(su)VIK	3	171	74.832	0.999979	yes	814.435	407.217	814.552	407.276	2	-0.1171	2691
gi|238506124	glutamate carboxypeptidase, putative	TVIPAK(su)VIGK	6	335	63.283	0.984096	yes	1127.31	563.654	1126.7	563.348	2	0.61357	4450
gi|238506138	dihydrolipoamide succinyltransferase, putative	AIADLGK(su)K	7	363	55.531	0.874945	yes	920.699	460.35	916.522	458.261	2	4.1773	1932
gi|238506138	dihydrolipoamide succinyltransferase, putative	LYK(su)DDVLK	3	276	76.827	0.999995	yes	1093	546.499	1094.58	547.292	2	-1.5878	4157
gi|238506138	dihydrolipoamide succinyltransferase, putative	QFSK(su)QVGDYVER	4	103	119.25	1	yes	1555.51	777.754	1556.75	778.373	2	-1.2374	5055
gi|238506144	histone H2B	ETYSSYIYK(su)VLK	9	58	94.767	0.98099	yes	1596.01	798.004	1594.81	797.406	2	1.1957	8955
gi|238506144	histone H2B	VLK(su)QVHPDTGISTR	3	61	151.22	1	yes	1652.06	826.029	1651.89	825.944	2	0.17013	2371
gi|238506144	histone H2B	K(su)ETYSSYIYK	1	49	93.096	1	yes	1380.83	690.416	1382.66	691.33	2	-1.8279	4500
gi|238506144	histone H2B	LILPGELAK(su)HAVSEGTK	9	123	141.55	0.999999	yes	1863.91	931.955	1864.03	932.015	2	-0.11914	6863
gi|238506413	peptidase S41 family protein	AVDAGK(su)K(su)K	6	338	34.808	0.891544	yes	1018.65	509.325	1017.53	508.767	2	1.116	3247
gi|238506539	CipC-like antibiotic stress responsive protein	EVYQK(su)EGHEGHWSHDAIGGAAAYEAMK	5	20	59.661	0.999997	yes	3074.18	768.546	3074.38	768.595	4	-0.19688	4639
gi|238506539	CipC-like antibiotic stress responsive protein	GFFDNDHENAQHHK(su)EVYQK	14	15	186.05	1	yes	2444.51	814.838	2445.08	815.028	3	-0.5696	2416
gi|238506539	CipC-like antibiotic stress responsive protein	K(su)DAEEAIDR	1	95	60.434	1	yes	1148.28	574.141	1147.53	573.767	2	0.74775	1620
gi|238506609	40S ribosomal protein S2	GTGLVASPAVK(su)R	11	191	110.93	1	yes	1257.36	628.681	1256.71	628.354	2	0.65479	2778
gi|238506609	40S ribosomal protein S2	TSK(su)EVATAIR	3	125	56.225	1	yes	1176.32	588.158	1176.63	588.317	2	-0.31885	1971
gi|238506669	nucleoside transporter, putative	TNLK(su)VAQ(de)TPVGR	4	10	45.257	1	yes	1384.86	692.428	1385.75	692.875	2	-0.89414	2481
gi|238506903	UDP-glucose 4-epimerase	ANTELGWK(su)AER	8	196	96.745	1	yes	1376.99	688.495	1375.67	687.836	2	1.3182	3976
gi|238506903	UDP-glucose 4-epimerase	EK(su)LLVFGDDYK	2	96	125.97	1	yes	1426.93	713.466	1427.72	713.859	2	-0.78453	7740
gi|238506903	UDP-glucose 4-epimerase	LLVFGDDYK(su)SHDGTAIR	9	105	190.11	1	yes	2007.99	1004	2007.99	1003.99	2	0.0011596	6467
gi|238506903	UDP-glucose 4-epimerase	QEPPAELLEQLK(su)K	12	232	73.415	0.937456	yes	1625.97	812.985	1623.87	811.935	2	2.0983	8518
gi|238506903	UDP-glucose 4-epimerase	WTK(su)NNPQGYR	3	213	169.09	1	yes	1364.48	682.242	1364.65	682.323	2	-0.16159	2362
gi|238506929	ubiquinol-cytochrome c reductase iron-sulfur subunit precursor	IPDFSK(su)YASK	6	63	112.83	0.999995	yes	1256.96	628.481	1256.63	628.314	2	0.3336	5594
gi|238506939	cofilin	FIIFK(su)IADNKK	5	34	143.96	0.999999	yes	1438.65	719.323	1437.82	718.911	2	0.82412	6504
gi|238506939	cofilin	LK(su)FIIFK	2	29	94.887	1	yes	1010.12	505.061	1009.62	504.81	2	0.50188	8598
gi|238506939	cofilin	TILNEASGGK(su)AGK	10	149	125.89	0.98677	yes	1351.09	675.543	1346.7	673.352	2	4.382	2474
gi|238506941	cytochrome c oxidase subunit V	MK(su)VDWHQMTLQEK	2	90	35.803	0.999703	yes	1775.69	591.897	1775.84	591.948	3	-0.15248	6061
gi|238506941	cytochrome c oxidase subunit V	VDWHQMTLQEK(su)K	11	101	182.89	0.998765	yes	1639.39	819.695	1643.8	821.898	2	-4.4064	4928
gi|238506943	ATP synthase F1, beta subunit, putative	AKGEK(su)LLAELENK	5	508	110.35	0.99835	yes	1541.66	770.829	1543.84	771.922	2	-2.1875	5186
gi|238506943	ATP synthase F1, beta subunit, putative	ATK(su)YAPIHAEAPEFVEQSTEGEILVTGIK	3	149	167.87	1	yes	3230.68	1076.89	3230.65	1076.88	3	0.038946	9024
gi|238506943	ATP synthase F1, beta subunit, putative	LVDLK(su)DTIR	5	471	131.44	1	yes	1173.72	586.86	1173.66	586.83	2	0.06076	5908
gi|238506985	iron-sulfur protein subunit of succinate dehydrogenase Sdh2, putative	SIK(su)PYLQR	3	160	74.255	1	yes	1105.9	552.951	1105.61	552.806	2	0.28921	3476
gi|238507229	conserved hypothetical protein	AK(su)PDEESISK	2	12	40.727	0.999915	yes	1204.8	602.399	1204.58	602.291	2	0.21715	1227
gi|238507229	conserved hypothetical protein	AKPDEESISK(su)LHAK	10	20	76.196	0.973469	yes	1653.59	551.196	1654.86	551.621	3	-1.2741	1385
gi|238507229	conserved hypothetical protein	LHAK(su)LLEASAVYSK	4	24	120.66	1	yes	1631.3	815.651	1630.89	815.446	2	0.40935	4868
gi|238507229	conserved hypothetical protein	RFEELVPEGEEK(su)K	12	104	119.17	0.847735	yes	1691.86	563.954	1691.85	563.949	3	0.014851	3507
gi|238507229	conserved hypothetical protein	LLEASAVYSK(su)DK	10	34	32.545	0.550987	no	1422.54	711.271	1424.74	712.369	2	-2.1977	4418
gi|238507229	conserved hypothetical protein	TFDPYVIPLLEK(su)DMDLR	12	87	150.28	1	yes	2167.41	722.471	2167.1	722.366	3	0.3158	12437
gi|238507229	conserved hypothetical protein	YLNEGSQK(su)YHLENPYWK	8	66	107.34	0.999999	yes	2271.18	757.06	2271.07	757.024	3	0.10792	6516
gi|238507263	aspartic-type endopeptidase, putative	TK(su)LAFADR	2	144	66.962	1	yes	1022.77	511.385	1022.54	511.269	2	0.23147	3374
gi|238507447	conserved hypothetical protein	VIK(su)NYAEVR	3	258	42.743	1	yes	1189.98	594.988	1192.64	596.322	2	-2.669	2749
gi|238507618	conserved hypothetical protein	(ac)AGLFK(su)GIHGVVQDK	5	6	225.55	1	yes	1610.75	805.376	1611.86	805.93	2	-1.1098	8406
gi|238507618	conserved hypothetical protein	GIHGVVQDK(su)TGVAAGDVQEAVTAVGEIPK	9	15	182.54	1	yes	2947.87	982.624	2947.54	982.512	3	0.3352	9735
gi|238507618	conserved hypothetical protein	AVSTAADIESFK(su)NK	12	375	167.73	0.901573	yes	1581.17	790.584	1581.79	790.894	2	-0.61943	5296
gi|238507618	conserved hypothetical protein	DEVAK(su)HISELTAGKPTTK	5	558	146.1	1	yes	2027.69	675.898	2027.06	675.688	3	0.62969	3997
gi|238507618	conserved hypothetical protein	HISELTAGK(su)PTTK	9	567	94.673	0.999924	yes	1484.26	494.753	1484.79	494.931	3	-0.53414	1759
gi|238507618	conserved hypothetical protein	HISELTAGKPTTK(su)K	13	571	59.185	0.333333	no	1611.68	805.842	1611.88	805.941	2	-0.19838	760
gi|238507618	conserved hypothetical protein	DIEDGEEVSVQLFDK(su)HDHEINLATR	15	693	132.84	1	yes	3011.86	1003.95	3011.42	1003.81	3	0.43337	8531
gi|238507618	conserved hypothetical protein	EAPGK(su)TEQKPGTIGFQFR	5	524	121.27	0.999984	yes	2093.85	697.95	2093.07	697.688	3	0.78484	4826
gi|238507618	conserved hypothetical protein	TEQK(su)PGTIGFQFR	4	528	90.731	1	yes	1610.95	805.474	1609.81	804.904	2	1.1396	6363
gi|238507618	conserved hypothetical protein	EK(su)CCLPFK	2	67	69.198	0.999999	yes	1182.17	591.086	1182.54	591.27	2	-0.36818	4072
gi|238507618	conserved hypothetical protein	HISELTAGK(su)PTTKK	9	572	59.185	0.333333	no	1611.68	805.842	1611.88	805.941	2	-0.19838	760
gi|238507618	conserved hypothetical protein	LK(su)YNYPYK	2	619	106.04	1	yes	1191.05	595.527	1189.6	594.8	2	1.4531	3656
gi|238507618	conserved hypothetical protein	YNYPYK(su)IYGK	6	625	100.02	0.999705	yes	1409.16	704.582	1409.69	704.843	2	-0.52216	5548
gi|238507618	conserved hypothetical protein	MVDK(su)YVTIGQQAAK	4	543	160.18	1	yes	1653.59	826.793	1652.84	826.422	2	0.74215	5175
gi|238507618	conserved hypothetical protein	YVTIGQQAAK(su)DEVAK	10	553	182.33	0.999997	yes	1722.17	861.086	1721.88	860.941	2	0.28999	4280
gi|238507618	conserved hypothetical protein	NVK(su)DEEMQLTDIR	3	76	184.21	1	yes	1692.33	846.167	1691.8	845.901	2	0.53166	6702
gi|238507618	conserved hypothetical protein	VYLLSEK(su)IINQDVINK	7	151	183.01	1	yes	1990.88	995.438	1990.1	995.049	2	0.77926	9168
gi|238507866	glutamate decarboxylase	AMLDK(su)YTQHVR	5	474	75.416	1	yes	1463.03	731.516	1462.72	731.361	2	0.3098	3646
gi|238507866	glutamate decarboxylase	LPK(su)VVSINVSGHK	3	284	44.457	0.999901	yes	1478.23	739.115	1478.84	739.422	2	-0.61395	4386
gi|238507888	40S ribosomal protein S18	DITDGK(su)DSQVVSNNLDSK	6	96	261.15	1	yes	2034.82	1017.41	2035.95	1017.98	2	-1.131	5635
gi|238507888	40S ribosomal protein S18	YSNLVCK(su)K	7	48	73.665	0.874177	yes	1112.61	556.304	1112.55	556.276	2	0.055168	1875
gi|238507974	hypothetical protein AFLA_009430	VVEVGQK(su)PEWK	7	73	160.77	0.999999	yes	1399.16	699.579	1399.73	699.867	2	-0.57581	4715
gi|238507974	hypothetical protein AFLA_009430	VVEVGQKPEWK(su)DLNNVYR	11	77	131.51	0.998892	yes	2275.24	758.412	2275.17	758.39	3	0.066444	6440
gi|238508122	tropinone reductase, putative	AVEEAANIQSK(su)YGVK	11	79	230.36	0.999546	yes	1708.73	854.364	1707.87	853.933	2	0.86089	4642
gi|238508277	FKBP-type peptidyl-prolyl isomerase, putative	GK(su)QFDNSYDR	2	42	145.89	1	yes	1330.2	665.099	1330.58	665.289	2	-0.37897	2171
gi|238508277	FKBP-type peptidyl-prolyl isomerase, putative	GQPLK(su)VAIGTGR	5	55	102.62	1	yes	1296.47	648.236	1297.73	648.867	2	-1.2625	4187
gi|238508277	FKBP-type peptidyl-prolyl isomerase, putative	GVTK(su)TLIAAGDGVNFPK	4	5	137.17	1	yes	1789.6	894.798	1788.96	894.481	2	0.63549	7569
gi|238508277	FKBP-type peptidyl-prolyl isomerase, putative	GYLYDPSQPDNK(su)GK	12	40	162.31	0.998136	yes	1682.6	841.3	1682.78	841.389	2	-0.1779	4200
gi|238508277	FKBP-type peptidyl-prolyl isomerase, putative	K(su)NETVAMHYR	1	19	120.68	1	yes	1349.57	674.783	1349.64	674.819	2	-0.073284	1376
gi|238508277	FKBP-type peptidyl-prolyl isomerase, putative	VIK(su)GWDEGVPQMSLGEK	3	65	168.64	1	yes	1973.39	986.696	1973.98	986.988	2	-0.58307	8127
gi|238508534	conserved hypothetical protein	N(de)EGHIAWPIQ(de)IIANEK(su)TR	16	88	30.536	1	yes	2199.3	733.101	2194.11	731.371	3	5.1895	11380
gi|238508539	acetyl-CoA acetyltransferase, putative	ELNLK(su)PVAK	5	276	51.949	0.991221	yes	1112.79	556.397	1112.64	556.322	2	0.15076	3672
gi|238508539	acetyl-CoA acetyltransferase, putative	GK(su)PGVTVSQDEEPK	2	214	90.444	1	yes	1571.87	785.936	1571.77	785.883	2	0.10428	2403
gi|238508539	acetyl-CoA acetyltransferase, putative	GKPGVTVSQDEEPK(su)NLNPDK	14	226	127.49	0.999953	yes	2254.35	751.45	2254.12	751.373	3	0.23069	2867
gi|238508539	acetyl-CoA acetyltransferase, putative	ILTTLLGVLK(su)AR	10	372	88.187	1	yes	1398.1	699.049	1398.88	699.44	2	-0.78172	10264
gi|238508549	Hsp70 chaperone (HscA), putative	ATAGDTHLGGQDFDTNLLEHFK(su)K	22	246	83.245	0.5	no	2616.9	872.299	2617.25	872.417	3	-0.35344	7551
gi|238508549	Hsp70 chaperone (HscA), putative	ATAGDTHLGGQDFDTNLLEHFKK(su)	23	247	83.245	0.5	no	2616.9	872.299	2617.25	872.417	3	-0.35344	7551
gi|238508549	Hsp70 chaperone (HscA), putative	IINEPTAAAIAYGLGSGK(su)SDKER	18	192	136.64	0.982827	yes	2463.55	821.184	2463.27	821.09	3	0.28	7020
gi|238508549	Hsp70 chaperone (HscA), putative	LIGEAAK(su)NQAAMNPK	7	59	156.81	1	yes	1657.13	828.565	1656.85	828.425	2	0.28077	3116
gi|238508549	Hsp70 chaperone (HscA), putative	NQAAMNPK(su)NTIFDIK	8	67	150.05	0.999997	yes	1803.66	901.829	1805.9	902.949	2	-2.2388	7617
gi|238508549	Hsp70 chaperone (HscA), putative	LITK(su)AMATR	4	609	77.662	1	yes	1104.9	552.449	1105.62	552.808	2	-0.71719	2732
gi|238508549	Hsp70 chaperone (HscA), putative	NTIFDIK(su)R	7	74	103.56	1	yes	1107.81	553.903	1107.59	553.796	2	0.21563	5915
gi|238508549	Hsp70 chaperone (HscA), putative	QATK(su)DAGAISGLNVLR	4	162	113.69	1	yes	1715.84	857.92	1714.92	857.46	2	0.92046	6729
gi|238508549	Hsp70 chaperone (HscA), putative	RYDDPIVK(su)K	8	87	91.584	0.998986	yes	1234.3	617.148	1234.65	617.327	2	-0.35772	1599
gi|238508549	Hsp70 chaperone (HscA), putative	VEEIISDPTMSMK(su)LK	13	566	124.09	0.8706	yes	1821.44	910.72	1821.91	910.955	2	-0.46859	7663
gi|238508701	aminopeptidase, putative	DLEK(su)FTSFHTR	4	117	134.13	1	yes	1478.05	739.027	1481.71	740.857	2	-3.6591	5791
gi|238508759	60S ribosomal protein L13	GFTLAELK(su)EAGIPK	8	81	79.885	0.999648	yes	1575.23	787.613	1574.85	787.427	2	0.37173	9299
gi|238508759	60S ribosomal protein L13	K(su)LDSSAEEVSAAK	1	135	189.3	1	yes	1438.05	719.025	1435.7	717.852	2	2.3465	2015
gi|238508759	60S ribosomal protein L13	VNYSK(su)ESLVANVDR	5	106	148.7	1	yes	1694.5	847.252	1694.85	847.423	2	-0.34326	6174
gi|238508772	succinyl-CoA synthetase beta subunit, putative	QK(su)EVFSWR	2	314	109.11	1	yes	1180.92	590.458	1180.59	590.293	2	0.33041	5808
