# Supplementary material for: Lysine Succinylation Contributes to Aflatoxin Production and Pathogenicity in Aspergillus flavus
Source: Mol Cell Proteomics. 2018 Jan 3;17(3):457–71. doi: 10.1074/mcp.RA117.000393 (PMC5836371; doi:10.1074/mcp.RA117.000393)
Supplement: Supplemental Data [file supp_RA117.000393_133046_1_supp_36576_p0skbz.xlsx]

## Sheet: Sheet1
Supplementary Table 3. GO classification of succinylated proteins using Blast2GO.
Biological processes
GO:0040007	growth	gi|238488040
GO:0040007	growth	gi|238499661
GO:0051704	multi-organism process	gi|238485982
GO:0051704	multi-organism process	gi|238487668
GO:0051704	multi-organism process	gi|238503594
GO:0023052	signaling	gi|238483287
GO:0023052	signaling	gi|238486548
GO:0023052	signaling	gi|238486636
GO:0023052	signaling	gi|238487274
GO:0023052	signaling	gi|238488004
GO:0023052	signaling	gi|238488040
GO:0023052	signaling	gi|238497389
GO:0023052	signaling	gi|238499661
GO:0023052	signaling	gi|238499819
GO:0023052	signaling	gi|238503355
GO:0032502	developmental process	gi|238483855
GO:0032502	developmental process	gi|238486548
GO:0032502	developmental process	gi|238487118
GO:0032502	developmental process	gi|238488004
GO:0032502	developmental process	gi|238488040
GO:0032502	developmental process	gi|238492475
GO:0032502	developmental process	gi|238494062
GO:0032502	developmental process	gi|238498450
GO:0032502	developmental process	gi|238499661
GO:0032502	developmental process	gi|238503594
GO:0032502	developmental process	gi|238505092
GO:0032502	developmental process	gi|238486636
GO:0032502	developmental process	gi|238493415
GO:0032502	developmental process	gi|238501678
GO:0032502	developmental process	gi|238502713
GO:0032502	developmental process	gi|238503095
GO:0065007	biological regulation	gi|238483287
GO:0065007	biological regulation	gi|238486548
GO:0065007	biological regulation	gi|238486636
GO:0065007	biological regulation	gi|238487274
GO:0065007	biological regulation	gi|238488004
GO:0065007	biological regulation	gi|238488040
GO:0065007	biological regulation	gi|238497389
GO:0065007	biological regulation	gi|238499661
GO:0065007	biological regulation	gi|238499819
GO:0065007	biological regulation	gi|238503355
GO:0065007	biological regulation	gi|238486090
GO:0065007	biological regulation	gi|238493073
GO:0065007	biological regulation	gi|238496065
GO:0065007	biological regulation	gi|238499827
GO:0065007	biological regulation	gi|238501980
GO:0065007	biological regulation	gi|238502753
GO:0065007	biological regulation	gi|238503814
GO:0051179	localization	gi|238483061
GO:0051179	localization	gi|238483087
GO:0051179	localization	gi|238483361
GO:0051179	localization	gi|238483383
GO:0051179	localization	gi|238483631
GO:0051179	localization	gi|238484047
GO:0051179	localization	gi|238485890
GO:0051179	localization	gi|238486730
GO:0051179	localization	gi|238486994
GO:0051179	localization	gi|238487274
GO:0051179	localization	gi|238487340
GO:0051179	localization	gi|238487382
GO:0051179	localization	gi|238487668
GO:0051179	localization	gi|238488004
GO:0051179	localization	gi|238488573
GO:0051179	localization	gi|238488967
GO:0051179	localization	gi|238489621
GO:0051179	localization	gi|238489667
GO:0051179	localization	gi|238489815
GO:0051179	localization	gi|238491020
GO:0051179	localization	gi|238491872
GO:0051179	localization	gi|238492475
GO:0051179	localization	gi|238493253
GO:0051179	localization	gi|238493375
GO:0051179	localization	gi|238493723
GO:0051179	localization	gi|238494062
GO:0051179	localization	gi|238494494
GO:0051179	localization	gi|238496355
GO:0051179	localization	gi|238496441
GO:0051179	localization	gi|238496663
GO:0051179	localization	gi|238498888
GO:0051179	localization	gi|238499815
GO:0051179	localization	gi|238501448
GO:0051179	localization	gi|238501850
GO:0051179	localization	gi|238502409
GO:0051179	localization	gi|238502925
GO:0051179	localization	gi|238503329
GO:0051179	localization	gi|238503331
GO:0051179	localization	gi|238503355
GO:0051179	localization	gi|238503594
GO:0051179	localization	gi|238503928
GO:0051179	localization	gi|238504614
GO:0051179	localization	gi|238506669
GO:0051179	localization	gi|238506929
GO:0051179	localization	gi|238506941
GO:0051179	localization	gi|238506943
GO:0051179	localization	gi|238486636
GO:0044699	single-organism process	gi|238483855
GO:0044699	single-organism process	gi|238486548
GO:0044699	single-organism process	gi|238487118
GO:0044699	single-organism process	gi|238488004
GO:0044699	single-organism process	gi|238488040
GO:0044699	single-organism process	gi|238492475
GO:0044699	single-organism process	gi|238494062
GO:0044699	single-organism process	gi|238498450
GO:0044699	single-organism process	gi|238499661
GO:0044699	single-organism process	gi|238503594
GO:0044699	single-organism process	gi|238505092
GO:0044699	single-organism process	gi|238487274
GO:0044699	single-organism process	gi|238489087
GO:0044699	single-organism process	gi|238489089
GO:0044699	single-organism process	gi|238501294
GO:0044699	single-organism process	gi|238503398
GO:0044699	single-organism process	gi|238506144
GO:0044699	single-organism process	gi|238508277
GO:0044699	single-organism process	gi|238486636
GO:0044699	single-organism process	gi|238493415
GO:0044699	single-organism process	gi|238501678
GO:0044699	single-organism process	gi|238502713
GO:0044699	single-organism process	gi|238503095
GO:0044699	single-organism process	gi|238482571
GO:0044699	single-organism process	gi|238483539
GO:0044699	single-organism process	gi|238488485
GO:0044699	single-organism process	gi|238506939
GO:0044699	single-organism process	gi|238483287
GO:0044699	single-organism process	gi|238497389
GO:0044699	single-organism process	gi|238499819
GO:0044699	single-organism process	gi|238503355
GO:0044699	single-organism process	gi|238487354
GO:0044699	single-organism process	gi|238488967
GO:0044699	single-organism process	gi|238493375
GO:0044699	single-organism process	gi|238503331
GO:0044699	single-organism process	gi|238506138
GO:0044699	single-organism process	gi|238485890
GO:0044699	single-organism process	gi|238501360
GO:0044699	single-organism process	gi|238487668
GO:0044699	single-organism process	gi|238486090
GO:0044699	single-organism process	gi|238493073
GO:0044699	single-organism process	gi|238496065
GO:0044699	single-organism process	gi|238499827
GO:0044699	single-organism process	gi|238501980
GO:0044699	single-organism process	gi|238502753
GO:0044699	single-organism process	gi|238503814
GO:0044699	single-organism process	gi|238485748
GO:0044699	single-organism process	gi|238499815
GO:0044699	single-organism process	gi|238502409
GO:0044699	single-organism process	gi|238501806
GO:0044699	single-organism process	gi|238488036
GO:0050896	response to stimulus	gi|238483339
GO:0050896	response to stimulus	gi|238486520
GO:0050896	response to stimulus	gi|238486548
GO:0050896	response to stimulus	gi|238487118
GO:0050896	response to stimulus	gi|238487668
GO:0050896	response to stimulus	gi|238487910
GO:0050896	response to stimulus	gi|238491402
GO:0050896	response to stimulus	gi|238491484
GO:0050896	response to stimulus	gi|238492475
GO:0050896	response to stimulus	gi|238493917
GO:0050896	response to stimulus	gi|238494062
GO:0050896	response to stimulus	gi|238494564
GO:0050896	response to stimulus	gi|238496065
GO:0050896	response to stimulus	gi|238497411
GO:0050896	response to stimulus	gi|238497413
GO:0050896	response to stimulus	gi|238499005
GO:0050896	response to stimulus	gi|238499309
GO:0050896	response to stimulus	gi|238499383
GO:0050896	response to stimulus	gi|238499819
GO:0050896	response to stimulus	gi|238503648
GO:0050896	response to stimulus	gi|238504156
GO:0050896	response to stimulus	gi|238508539
GO:0050896	response to stimulus	gi|238483855
GO:0050896	response to stimulus	gi|238484693
GO:0050896	response to stimulus	gi|238485566
GO:0050896	response to stimulus	gi|238486090
GO:0050896	response to stimulus	gi|238486106
GO:0050896	response to stimulus	gi|238486372
GO:0050896	response to stimulus	gi|238486738
GO:0050896	response to stimulus	gi|238488040
GO:0050896	response to stimulus	gi|238489087
GO:0050896	response to stimulus	gi|238490041
GO:0050896	response to stimulus	gi|238490530
GO:0050896	response to stimulus	gi|238493215
GO:0050896	response to stimulus	gi|238493375
GO:0050896	response to stimulus	gi|238493601
GO:0050896	response to stimulus	gi|238499661
GO:0050896	response to stimulus	gi|238499827
GO:0050896	response to stimulus	gi|238500363
GO:0050896	response to stimulus	gi|238501932
GO:0050896	response to stimulus	gi|238502409
GO:0050896	response to stimulus	gi|238503321
GO:0050896	response to stimulus	gi|238504096
GO:0050896	response to stimulus	gi|238504184
GO:0050896	response to stimulus	gi|238504362
GO:0050896	response to stimulus	gi|238508549
GO:0050896	response to stimulus	gi|238483287
GO:0050896	response to stimulus	gi|238486636
GO:0050896	response to stimulus	gi|238487274
GO:0050896	response to stimulus	gi|238488004
GO:0050896	response to stimulus	gi|238497389
GO:0050896	response to stimulus	gi|238503355
GO:0050896	response to stimulus	gi|238501360
GO:0071840	cellular component organization or biogenesis	gi|238487274
GO:0071840	cellular component organization or biogenesis	gi|238489087
GO:0071840	cellular component organization or biogenesis	gi|238489089
GO:0071840	cellular component organization or biogenesis	gi|238494062
GO:0071840	cellular component organization or biogenesis	gi|238501294
GO:0071840	cellular component organization or biogenesis	gi|238503398
GO:0071840	cellular component organization or biogenesis	gi|238506144
GO:0071840	cellular component organization or biogenesis	gi|238508277
GO:0071840	cellular component organization or biogenesis	gi|238486636
GO:0071840	cellular component organization or biogenesis	gi|238488004
GO:0071840	cellular component organization or biogenesis	gi|238493415
GO:0071840	cellular component organization or biogenesis	gi|238501678
GO:0071840	cellular component organization or biogenesis	gi|238502713
GO:0071840	cellular component organization or biogenesis	gi|238503095
GO:0071840	cellular component organization or biogenesis	gi|238482571
GO:0071840	cellular component organization or biogenesis	gi|238483539
GO:0071840	cellular component organization or biogenesis	gi|238488485
GO:0071840	cellular component organization or biogenesis	gi|238506939
GO:0071840	cellular component organization or biogenesis	gi|238487354
GO:0071840	cellular component organization or biogenesis	gi|238488967
GO:0071840	cellular component organization or biogenesis	gi|238493375
GO:0071840	cellular component organization or biogenesis	gi|238503331
GO:0071840	cellular component organization or biogenesis	gi|238506138
GO:0071840	cellular component organization or biogenesis	gi|238485890
GO:0071840	cellular component organization or biogenesis	gi|238485982
GO:0071840	cellular component organization or biogenesis	gi|238488036
GO:0071840	cellular component organization or biogenesis	gi|238487668
GO:0071840	cellular component organization or biogenesis	gi|238482363
GO:0071840	cellular component organization or biogenesis	gi|238483333
GO:0071840	cellular component organization or biogenesis	gi|238483385
GO:0071840	cellular component organization or biogenesis	gi|238484047
GO:0071840	cellular component organization or biogenesis	gi|238484101
GO:0071840	cellular component organization or biogenesis	gi|238484901
GO:0071840	cellular component organization or biogenesis	gi|238485023
GO:0071840	cellular component organization or biogenesis	gi|238485696
GO:0071840	cellular component organization or biogenesis	gi|238486284
GO:0071840	cellular component organization or biogenesis	gi|238486348
GO:0071840	cellular component organization or biogenesis	gi|238486396
GO:0071840	cellular component organization or biogenesis	gi|238486434
GO:0071840	cellular component organization or biogenesis	gi|238486572
GO:0071840	cellular component organization or biogenesis	gi|238486822
GO:0071840	cellular component organization or biogenesis	gi|238486936
GO:0071840	cellular component organization or biogenesis	gi|238487282
GO:0071840	cellular component organization or biogenesis	gi|238487340
GO:0071840	cellular component organization or biogenesis	gi|238487400
GO:0071840	cellular component organization or biogenesis	gi|238489305
GO:0071840	cellular component organization or biogenesis	gi|238489667
GO:0071840	cellular component organization or biogenesis	gi|238489911
GO:0071840	cellular component organization or biogenesis	gi|238491660
GO:0071840	cellular component organization or biogenesis	gi|238491682
GO:0071840	cellular component organization or biogenesis	gi|238491742
GO:0071840	cellular component organization or biogenesis	gi|238492849
GO:0071840	cellular component organization or biogenesis	gi|238493081
GO:0071840	cellular component organization or biogenesis	gi|238493273
GO:0071840	cellular component organization or biogenesis	gi|238493285
GO:0071840	cellular component organization or biogenesis	gi|238493355
GO:0071840	cellular component organization or biogenesis	gi|238493357
GO:0071840	cellular component organization or biogenesis	gi|238493609
GO:0071840	cellular component organization or biogenesis	gi|238493939
GO:0071840	cellular component organization or biogenesis	gi|238493968
GO:0071840	cellular component organization or biogenesis	gi|238494106
GO:0071840	cellular component organization or biogenesis	gi|238494266
GO:0071840	cellular component organization or biogenesis	gi|238494494
GO:0071840	cellular component organization or biogenesis	gi|238495046
GO:0071840	cellular component organization or biogenesis	gi|238496155
GO:0071840	cellular component organization or biogenesis	gi|238496503
GO:0071840	cellular component organization or biogenesis	gi|238498248
GO:0071840	cellular component organization or biogenesis	gi|238498332
GO:0071840	cellular component organization or biogenesis	gi|238498484
GO:0071840	cellular component organization or biogenesis	gi|238498912
GO:0071840	cellular component organization or biogenesis	gi|238499645
GO:0071840	cellular component organization or biogenesis	gi|238501096
GO:0071840	cellular component organization or biogenesis	gi|238501362
GO:0071840	cellular component organization or biogenesis	gi|238501490
GO:0071840	cellular component organization or biogenesis	gi|238502447
GO:0071840	cellular component organization or biogenesis	gi|238502631
GO:0071840	cellular component organization or biogenesis	gi|238503079
GO:0071840	cellular component organization or biogenesis	gi|238503382
GO:0071840	cellular component organization or biogenesis	gi|238503416
GO:0071840	cellular component organization or biogenesis	gi|238503550
GO:0071840	cellular component organization or biogenesis	gi|238503594
GO:0071840	cellular component organization or biogenesis	gi|238503790
GO:0071840	cellular component organization or biogenesis	gi|238503920
GO:0071840	cellular component organization or biogenesis	gi|238503950
GO:0071840	cellular component organization or biogenesis	gi|238503978
GO:0071840	cellular component organization or biogenesis	gi|238505483
GO:0071840	cellular component organization or biogenesis	gi|238505502
GO:0071840	cellular component organization or biogenesis	gi|238505530
GO:0071840	cellular component organization or biogenesis	gi|238505532
GO:0071840	cellular component organization or biogenesis	gi|238506010
GO:0071840	cellular component organization or biogenesis	gi|238506609
GO:0071840	cellular component organization or biogenesis	gi|238507888
GO:0071840	cellular component organization or biogenesis	gi|238508759
GO:0071840	cellular component organization or biogenesis	gi|238504156
GO:0071840	cellular component organization or biogenesis	gi|238501806
GO:0071840	cellular component organization or biogenesis	gi|238502409
GO:0008152	metabolic process	gi|238482699
GO:0008152	metabolic process	gi|238485696
GO:0008152	metabolic process	gi|238486520
GO:0008152	metabolic process	gi|238487354
GO:0008152	metabolic process	gi|238487382
GO:0008152	metabolic process	gi|238488122
GO:0008152	metabolic process	gi|238489335
GO:0008152	metabolic process	gi|238490538
GO:0008152	metabolic process	gi|238491688
GO:0008152	metabolic process	gi|238493073
GO:0008152	metabolic process	gi|238493253
GO:0008152	metabolic process	gi|238493966
GO:0008152	metabolic process	gi|238496441
GO:0008152	metabolic process	gi|238496869
GO:0008152	metabolic process	gi|238501448
GO:0008152	metabolic process	gi|238502925
GO:0008152	metabolic process	gi|238503333
GO:0008152	metabolic process	gi|238503648
GO:0008152	metabolic process	gi|238505284
GO:0008152	metabolic process	gi|238506138
GO:0008152	metabolic process	gi|238506941
GO:0008152	metabolic process	gi|238506985
GO:0008152	metabolic process	gi|238508772
GO:0008152	metabolic process	gi|238482693
GO:0008152	metabolic process	gi|238483339
GO:0008152	metabolic process	gi|238484435
GO:0008152	metabolic process	gi|238485838
GO:0008152	metabolic process	gi|238486014
GO:0008152	metabolic process	gi|238486304
GO:0008152	metabolic process	gi|238486738
GO:0008152	metabolic process	gi|238486858
GO:0008152	metabolic process	gi|238486950
GO:0008152	metabolic process	gi|238488036
GO:0008152	metabolic process	gi|238488551
GO:0008152	metabolic process	gi|238489905
GO:0008152	metabolic process	gi|238489957
GO:0008152	metabolic process	gi|238490888
GO:0008152	metabolic process	gi|238491758
GO:0008152	metabolic process	gi|238491928
GO:0008152	metabolic process	gi|238492475
GO:0008152	metabolic process	gi|238493867
GO:0008152	metabolic process	gi|238494564
GO:0008152	metabolic process	gi|238495076
GO:0008152	metabolic process	gi|238495494
GO:0008152	metabolic process	gi|238497389
GO:0008152	metabolic process	gi|238497411
GO:0008152	metabolic process	gi|238497413
GO:0008152	metabolic process	gi|238498450
GO:0008152	metabolic process	gi|238498566
GO:0008152	metabolic process	gi|238499007
GO:0008152	metabolic process	gi|238499015
GO:0008152	metabolic process	gi|238499309
GO:0008152	metabolic process	gi|238501294
GO:0008152	metabolic process	gi|238503526
GO:0008152	metabolic process	gi|238503976
GO:0008152	metabolic process	gi|238504174
GO:0008152	metabolic process	gi|238504300
GO:0008152	metabolic process	gi|238504428
GO:0008152	metabolic process	gi|238504874
GO:0008152	metabolic process	gi|238505216
GO:0008152	metabolic process	gi|238506124
GO:0008152	metabolic process	gi|238507866
GO:0008152	metabolic process	gi|238508277
GO:0008152	metabolic process	gi|238508539
GO:0008152	metabolic process	gi|238482197
GO:0008152	metabolic process	gi|238483287
GO:0008152	metabolic process	gi|238486348
GO:0008152	metabolic process	gi|238486936
GO:0008152	metabolic process	gi|238487274
GO:0008152	metabolic process	gi|238489667
GO:0008152	metabolic process	gi|238490628
GO:0008152	metabolic process	gi|238494062
GO:0008152	metabolic process	gi|238494106
GO:0008152	metabolic process	gi|238499815
GO:0008152	metabolic process	gi|238499861
GO:0008152	metabolic process	gi|238506010
GO:0008152	metabolic process	gi|238482363
GO:0008152	metabolic process	gi|238482677
GO:0008152	metabolic process	gi|238483333
GO:0008152	metabolic process	gi|238483385
GO:0008152	metabolic process	gi|238483855
GO:0008152	metabolic process	gi|238484047
GO:0008152	metabolic process	gi|238484101
GO:0008152	metabolic process	gi|238484739
GO:0008152	metabolic process	gi|238484901
GO:0008152	metabolic process	gi|238485023
GO:0008152	metabolic process	gi|238486284
GO:0008152	metabolic process	gi|238486396
GO:0008152	metabolic process	gi|238486434
GO:0008152	metabolic process	gi|238486572
GO:0008152	metabolic process	gi|238486822
GO:0008152	metabolic process	gi|238487282
GO:0008152	metabolic process	gi|238487400
GO:0008152	metabolic process	gi|238489305
GO:0008152	metabolic process	gi|238489911
GO:0008152	metabolic process	gi|238491236
GO:0008152	metabolic process	gi|238491660
GO:0008152	metabolic process	gi|238491682
GO:0008152	metabolic process	gi|238491742
GO:0008152	metabolic process	gi|238492849
GO:0008152	metabolic process	gi|238493081
GO:0008152	metabolic process	gi|238493273
GO:0008152	metabolic process	gi|238493285
GO:0008152	metabolic process	gi|238493355
GO:0008152	metabolic process	gi|238493357
GO:0008152	metabolic process	gi|238493609
GO:0008152	metabolic process	gi|238493939
GO:0008152	metabolic process	gi|238493968
GO:0008152	metabolic process	gi|238494060
GO:0008152	metabolic process	gi|238494266
GO:0008152	metabolic process	gi|238495046
GO:0008152	metabolic process	gi|238496155
GO:0008152	metabolic process	gi|238496503
GO:0008152	metabolic process	gi|238496883
GO:0008152	metabolic process	gi|238498248
GO:0008152	metabolic process	gi|238498332
GO:0008152	metabolic process	gi|238498484
GO:0008152	metabolic process	gi|238498530
GO:0008152	metabolic process	gi|238498912
GO:0008152	metabolic process	gi|238499327
GO:0008152	metabolic process	gi|238499645
GO:0008152	metabolic process	gi|238501096
GO:0008152	metabolic process	gi|238501362
GO:0008152	metabolic process	gi|238501490
GO:0008152	metabolic process	gi|238502447
GO:0008152	metabolic process	gi|238502631
GO:0008152	metabolic process	gi|238503079
GO:0008152	metabolic process	gi|238503382
GO:0008152	metabolic process	gi|238503416
GO:0008152	metabolic process	gi|238503550
GO:0008152	metabolic process	gi|238503790
GO:0008152	metabolic process	gi|238503920
GO:0008152	metabolic process	gi|238503950
GO:0008152	metabolic process	gi|238503978
GO:0008152	metabolic process	gi|238505483
GO:0008152	metabolic process	gi|238505502
GO:0008152	metabolic process	gi|238505530
GO:0008152	metabolic process	gi|238505532
GO:0008152	metabolic process	gi|238506609
GO:0008152	metabolic process	gi|238507888
GO:0008152	metabolic process	gi|238508759
GO:0008152	metabolic process	gi|238483435
GO:0008152	metabolic process	gi|238485442
GO:0008152	metabolic process	gi|238486686
GO:0008152	metabolic process	gi|238486730
GO:0008152	metabolic process	gi|238487910
GO:0008152	metabolic process	gi|238488132
GO:0008152	metabolic process	gi|238489147
GO:0008152	metabolic process	gi|238490200
GO:0008152	metabolic process	gi|238493215
GO:0008152	metabolic process	gi|238493415
GO:0008152	metabolic process	gi|238498888
GO:0008152	metabolic process	gi|238500097
GO:0008152	metabolic process	gi|238502865
GO:0008152	metabolic process	gi|238503556
GO:0008152	metabolic process	gi|238505090
GO:0008152	metabolic process	gi|238483061
GO:0008152	metabolic process	gi|238483087
GO:0008152	metabolic process	gi|238483277
GO:0008152	metabolic process	gi|238483361
GO:0008152	metabolic process	gi|238483539
GO:0008152	metabolic process	gi|238484547
GO:0008152	metabolic process	gi|238484929
GO:0008152	metabolic process	gi|238486548
GO:0008152	metabolic process	gi|238487668
GO:0008152	metabolic process	gi|238488004
GO:0008152	metabolic process	gi|238490047
GO:0008152	metabolic process	gi|238492211
GO:0008152	metabolic process	gi|238493269
GO:0008152	metabolic process	gi|238494494
GO:0008152	metabolic process	gi|238496065
GO:0008152	metabolic process	gi|238496663
GO:0008152	metabolic process	gi|238499005
GO:0008152	metabolic process	gi|238499819
GO:0008152	metabolic process	gi|238501850
GO:0008152	metabolic process	gi|238503095
GO:0008152	metabolic process	gi|238503193
GO:0008152	metabolic process	gi|238503594
GO:0008152	metabolic process	gi|238504156
GO:0008152	metabolic process	gi|238506943
GO:0008152	metabolic process	gi|238482029
GO:0008152	metabolic process	gi|238485013
GO:0008152	metabolic process	gi|238486086
GO:0008152	metabolic process	gi|238491668
GO:0008152	metabolic process	gi|238491702
GO:0008152	metabolic process	gi|238493059
GO:0008152	metabolic process	gi|238498638
GO:0008152	metabolic process	gi|238499569
GO:0008152	metabolic process	gi|238490530
GO:0008152	metabolic process	gi|238493375
GO:0008152	metabolic process	gi|238493601
GO:0008152	metabolic process	gi|238499827
GO:0008152	metabolic process	gi|238501980
GO:0008152	metabolic process	gi|238503321
GO:0008152	metabolic process	gi|238504096
GO:0008152	metabolic process	gi|238488040
GO:0008152	metabolic process	gi|238489087
GO:0008152	metabolic process	gi|238499661
GO:0008152	metabolic process	gi|238482643
GO:0008152	metabolic process	gi|238484431
GO:0008152	metabolic process	gi|238485566
GO:0008152	metabolic process	gi|238486090
GO:0008152	metabolic process	gi|238486406
GO:0008152	metabolic process	gi|238488681
GO:0008152	metabolic process	gi|238490644
GO:0008152	metabolic process	gi|238491384
GO:0008152	metabolic process	gi|238492929
GO:0008152	metabolic process	gi|238494566
GO:0008152	metabolic process	gi|238494678
GO:0008152	metabolic process	gi|238498522
GO:0008152	metabolic process	gi|238498846
GO:0008152	metabolic process	gi|238498918
GO:0008152	metabolic process	gi|238501932
GO:0008152	metabolic process	gi|238506903
GO:0008152	metabolic process	gi|238508122
GO:0008152	metabolic process	gi|238482725
GO:0008152	metabolic process	gi|238501678
GO:0008152	metabolic process	gi|238502713
GO:0008152	metabolic process	gi|238484071
GO:0008152	metabolic process	gi|238484131
GO:0008152	metabolic process	gi|238486636
GO:0008152	metabolic process	gi|238491484
GO:0008152	metabolic process	gi|238493723
GO:0008152	metabolic process	gi|238493917
GO:0008152	metabolic process	gi|238494898
GO:0008152	metabolic process	gi|238496341
GO:0008152	metabolic process	gi|238499969
GO:0008152	metabolic process	gi|238502409
GO:0008152	metabolic process	gi|238502861
GO:0008152	metabolic process	gi|238507974
GO:0008152	metabolic process	gi|238508701
GO:0008152	metabolic process	gi|238483631
GO:0008152	metabolic process	gi|238484693
GO:0008152	metabolic process	gi|238488967
GO:0008152	metabolic process	gi|238503329
GO:0008152	metabolic process	gi|238503928
GO:0008152	metabolic process	gi|238506929
GO:0008152	metabolic process	gi|238483033
GO:0008152	metabolic process	gi|238486372
GO:0009987	cellular process	gi|238482699
GO:0009987	cellular process	gi|238485696
GO:0009987	cellular process	gi|238486520
GO:0009987	cellular process	gi|238487354
GO:0009987	cellular process	gi|238487382
GO:0009987	cellular process	gi|238488122
GO:0009987	cellular process	gi|238489335
GO:0009987	cellular process	gi|238490538
GO:0009987	cellular process	gi|238491688
GO:0009987	cellular process	gi|238493073
GO:0009987	cellular process	gi|238493253
GO:0009987	cellular process	gi|238493966
GO:0009987	cellular process	gi|238496441
GO:0009987	cellular process	gi|238496869
GO:0009987	cellular process	gi|238501448
GO:0009987	cellular process	gi|238502925
GO:0009987	cellular process	gi|238503333
GO:0009987	cellular process	gi|238503648
GO:0009987	cellular process	gi|238505284
GO:0009987	cellular process	gi|238506138
GO:0009987	cellular process	gi|238506941
GO:0009987	cellular process	gi|238506985
GO:0009987	cellular process	gi|238508772
GO:0009987	cellular process	gi|238482693
GO:0009987	cellular process	gi|238483339
GO:0009987	cellular process	gi|238484435
GO:0009987	cellular process	gi|238485838
GO:0009987	cellular process	gi|238486014
GO:0009987	cellular process	gi|238486304
GO:0009987	cellular process	gi|238486738
GO:0009987	cellular process	gi|238486858
GO:0009987	cellular process	gi|238486950
GO:0009987	cellular process	gi|238488036
GO:0009987	cellular process	gi|238488551
GO:0009987	cellular process	gi|238489905
GO:0009987	cellular process	gi|238489957
GO:0009987	cellular process	gi|238490888
GO:0009987	cellular process	gi|238491758
GO:0009987	cellular process	gi|238491928
GO:0009987	cellular process	gi|238492475
GO:0009987	cellular process	gi|238493867
GO:0009987	cellular process	gi|238494564
GO:0009987	cellular process	gi|238495076
GO:0009987	cellular process	gi|238495494
GO:0009987	cellular process	gi|238497389
GO:0009987	cellular process	gi|238497411
GO:0009987	cellular process	gi|238497413
GO:0009987	cellular process	gi|238498450
GO:0009987	cellular process	gi|238498566
GO:0009987	cellular process	gi|238499007
GO:0009987	cellular process	gi|238499015
GO:0009987	cellular process	gi|238499309
GO:0009987	cellular process	gi|238501294
GO:0009987	cellular process	gi|238503526
GO:0009987	cellular process	gi|238503976
GO:0009987	cellular process	gi|238504174
GO:0009987	cellular process	gi|238504300
GO:0009987	cellular process	gi|238504428
GO:0009987	cellular process	gi|238504874
GO:0009987	cellular process	gi|238505216
GO:0009987	cellular process	gi|238506124
GO:0009987	cellular process	gi|238507866
GO:0009987	cellular process	gi|238508277
GO:0009987	cellular process	gi|238508539
GO:0009987	cellular process	gi|238483855
GO:0009987	cellular process	gi|238486548
GO:0009987	cellular process	gi|238487118
GO:0009987	cellular process	gi|238488004
GO:0009987	cellular process	gi|238488040
GO:0009987	cellular process	gi|238494062
GO:0009987	cellular process	gi|238499661
GO:0009987	cellular process	gi|238503594
GO:0009987	cellular process	gi|238505092
GO:0009987	cellular process	gi|238482197
GO:0009987	cellular process	gi|238483287
GO:0009987	cellular process	gi|238486348
GO:0009987	cellular process	gi|238486936
GO:0009987	cellular process	gi|238487274
GO:0009987	cellular process	gi|238489667
GO:0009987	cellular process	gi|238490628
GO:0009987	cellular process	gi|238494106
GO:0009987	cellular process	gi|238499815
GO:0009987	cellular process	gi|238499861
GO:0009987	cellular process	gi|238506010
GO:0009987	cellular process	gi|238489087
GO:0009987	cellular process	gi|238489089
GO:0009987	cellular process	gi|238503398
GO:0009987	cellular process	gi|238506144
GO:0009987	cellular process	gi|238486636
GO:0009987	cellular process	gi|238493415
GO:0009987	cellular process	gi|238501678
GO:0009987	cellular process	gi|238502713
GO:0009987	cellular process	gi|238503095
GO:0009987	cellular process	gi|238482363
GO:0009987	cellular process	gi|238482677
GO:0009987	cellular process	gi|238483333
GO:0009987	cellular process	gi|238483385
GO:0009987	cellular process	gi|238484047
GO:0009987	cellular process	gi|238484101
GO:0009987	cellular process	gi|238484739
GO:0009987	cellular process	gi|238484901
GO:0009987	cellular process	gi|238485023
GO:0009987	cellular process	gi|238486284
GO:0009987	cellular process	gi|238486396
GO:0009987	cellular process	gi|238486434
GO:0009987	cellular process	gi|238486572
GO:0009987	cellular process	gi|238486822
GO:0009987	cellular process	gi|238487282
GO:0009987	cellular process	gi|238487400
GO:0009987	cellular process	gi|238489305
GO:0009987	cellular process	gi|238489911
GO:0009987	cellular process	gi|238491236
GO:0009987	cellular process	gi|238491660
GO:0009987	cellular process	gi|238491682
GO:0009987	cellular process	gi|238491742
GO:0009987	cellular process	gi|238492849
GO:0009987	cellular process	gi|238493081
GO:0009987	cellular process	gi|238493273
GO:0009987	cellular process	gi|238493285
GO:0009987	cellular process	gi|238493355
GO:0009987	cellular process	gi|238493357
GO:0009987	cellular process	gi|238493609
GO:0009987	cellular process	gi|238493939
GO:0009987	cellular process	gi|238493968
GO:0009987	cellular process	gi|238494060
GO:0009987	cellular process	gi|238494266
GO:0009987	cellular process	gi|238495046
GO:0009987	cellular process	gi|238496155
GO:0009987	cellular process	gi|238496503
GO:0009987	cellular process	gi|238496883
GO:0009987	cellular process	gi|238498248
GO:0009987	cellular process	gi|238498332
GO:0009987	cellular process	gi|238498484
GO:0009987	cellular process	gi|238498530
GO:0009987	cellular process	gi|238498912
GO:0009987	cellular process	gi|238499327
GO:0009987	cellular process	gi|238499645
GO:0009987	cellular process	gi|238501096
GO:0009987	cellular process	gi|238501362
GO:0009987	cellular process	gi|238501490
GO:0009987	cellular process	gi|238502447
GO:0009987	cellular process	gi|238502631
GO:0009987	cellular process	gi|238503079
GO:0009987	cellular process	gi|238503382
GO:0009987	cellular process	gi|238503416
GO:0009987	cellular process	gi|238503550
GO:0009987	cellular process	gi|238503790
GO:0009987	cellular process	gi|238503920
GO:0009987	cellular process	gi|238503950
GO:0009987	cellular process	gi|238503978
GO:0009987	cellular process	gi|238505483
GO:0009987	cellular process	gi|238505502
GO:0009987	cellular process	gi|238505530
GO:0009987	cellular process	gi|238505532
GO:0009987	cellular process	gi|238506609
GO:0009987	cellular process	gi|238507888
GO:0009987	cellular process	gi|238508759
GO:0009987	cellular process	gi|238483061
GO:0009987	cellular process	gi|238483087
GO:0009987	cellular process	gi|238483277
GO:0009987	cellular process	gi|238483361
GO:0009987	cellular process	gi|238483539
GO:0009987	cellular process	gi|238484547
GO:0009987	cellular process	gi|238484929
GO:0009987	cellular process	gi|238486686
GO:0009987	cellular process	gi|238487668
GO:0009987	cellular process	gi|238490047
GO:0009987	cellular process	gi|238490200
GO:0009987	cellular process	gi|238492211
GO:0009987	cellular process	gi|238493215
GO:0009987	cellular process	gi|238493269
GO:0009987	cellular process	gi|238494494
GO:0009987	cellular process	gi|238496065
GO:0009987	cellular process	gi|238496663
GO:0009987	cellular process	gi|238499005
GO:0009987	cellular process	gi|238499819
GO:0009987	cellular process	gi|238501850
GO:0009987	cellular process	gi|238502865
GO:0009987	cellular process	gi|238503193
GO:0009987	cellular process	gi|238503556
GO:0009987	cellular process	gi|238504156
GO:0009987	cellular process	gi|238506943
GO:0009987	cellular process	gi|238482571
GO:0009987	cellular process	gi|238488485
GO:0009987	cellular process	gi|238506939
GO:0009987	cellular process	gi|238482029
GO:0009987	cellular process	gi|238485013
GO:0009987	cellular process	gi|238486086
GO:0009987	cellular process	gi|238491668
GO:0009987	cellular process	gi|238491702
GO:0009987	cellular process	gi|238493059
GO:0009987	cellular process	gi|238498638
GO:0009987	cellular process	gi|238499569
GO:0009987	cellular process	gi|238485982
GO:0009987	cellular process	gi|238503355
GO:0009987	cellular process	gi|238488967
GO:0009987	cellular process	gi|238493375
GO:0009987	cellular process	gi|238503331
GO:0009987	cellular process	gi|238485890
GO:0009987	cellular process	gi|238490530
GO:0009987	cellular process	gi|238493601
GO:0009987	cellular process	gi|238499827
GO:0009987	cellular process	gi|238501980
GO:0009987	cellular process	gi|238503321
GO:0009987	cellular process	gi|238504096
GO:0009987	cellular process	gi|238482643
GO:0009987	cellular process	gi|238483435
GO:0009987	cellular process	gi|238484431
GO:0009987	cellular process	gi|238485442
GO:0009987	cellular process	gi|238485566
GO:0009987	cellular process	gi|238486090
GO:0009987	cellular process	gi|238486406
GO:0009987	cellular process	gi|238486730
GO:0009987	cellular process	gi|238487910
GO:0009987	cellular process	gi|238488132
GO:0009987	cellular process	gi|238488681
GO:0009987	cellular process	gi|238489147
GO:0009987	cellular process	gi|238490644
GO:0009987	cellular process	gi|238491384
GO:0009987	cellular process	gi|238492929
GO:0009987	cellular process	gi|238494566
GO:0009987	cellular process	gi|238494678
GO:0009987	cellular process	gi|238498522
GO:0009987	cellular process	gi|238498846
GO:0009987	cellular process	gi|238498918
GO:0009987	cellular process	gi|238500097
GO:0009987	cellular process	gi|238501932
GO:0009987	cellular process	gi|238505090
GO:0009987	cellular process	gi|238506903
GO:0009987	cellular process	gi|238508122
GO:0009987	cellular process	gi|238501360
GO:0009987	cellular process	gi|238482725
GO:0009987	cellular process	gi|238484071
GO:0009987	cellular process	gi|238484131
GO:0009987	cellular process	gi|238491484
GO:0009987	cellular process	gi|238493723
GO:0009987	cellular process	gi|238493917
GO:0009987	cellular process	gi|238494898
GO:0009987	cellular process	gi|238496341
GO:0009987	cellular process	gi|238498888
GO:0009987	cellular process	gi|238499969
GO:0009987	cellular process	gi|238502409
GO:0009987	cellular process	gi|238502861
GO:0009987	cellular process	gi|238507974
GO:0009987	cellular process	gi|238508701
GO:0009987	cellular process	gi|238502753
GO:0009987	cellular process	gi|238503814
GO:0009987	cellular process	gi|238485748
GO:0009987	cellular process	gi|238501806
GO:0009987	cellular process	gi|238483631
GO:0009987	cellular process	gi|238484693
GO:0009987	cellular process	gi|238503329
GO:0009987	cellular process	gi|238503928
GO:0009987	cellular process	gi|238506929
GO:0009987	cellular process	gi|238483033
GO:0009987	cellular process	gi|238486372
Molecular functions
GO:0030234	enzyme regulator activity	gi|238487118
GO:0030234	enzyme regulator activity	gi|238496081
GO:0030234	enzyme regulator activity	gi|238496355
GO:0060089	molecular transducer activity	gi|238483287
GO:0060089	molecular transducer activity	gi|238486548
GO:0060089	molecular transducer activity	gi|238497389
GO:0060089	molecular transducer activity	gi|238499819
GO:0005215	transporter activity	gi|238483061
GO:0005215	transporter activity	gi|238483087
GO:0005215	transporter activity	gi|238483361
GO:0005215	transporter activity	gi|238483631
GO:0005215	transporter activity	gi|238484217
GO:0005215	transporter activity	gi|238488967
GO:0005215	transporter activity	gi|238489621
GO:0005215	transporter activity	gi|238489815
GO:0005215	transporter activity	gi|238491020
GO:0005215	transporter activity	gi|238491872
GO:0005215	transporter activity	gi|238492475
GO:0005215	transporter activity	gi|238496663
GO:0005215	transporter activity	gi|238501850
GO:0005215	transporter activity	gi|238502925
GO:0005215	transporter activity	gi|238503329
GO:0005215	transporter activity	gi|238503331
GO:0005215	transporter activity	gi|238503928
GO:0005215	transporter activity	gi|238506669
GO:0005215	transporter activity	gi|238506929
GO:0005215	transporter activity	gi|238506941
GO:0005215	transporter activity	gi|238506943
GO:0005488	binding	gi|238484835
GO:0005488	binding	gi|238485890
GO:0005488	binding	gi|238486106
GO:0005488	binding	gi|238486994
GO:0005488	binding	gi|238487228
GO:0005488	binding	gi|238487668
GO:0005488	binding	gi|238488036
GO:0005488	binding	gi|238488040
GO:0005488	binding	gi|238488485
GO:0005488	binding	gi|238488573
GO:0005488	binding	gi|238489087
GO:0005488	binding	gi|238489089
GO:0005488	binding	gi|238493059
GO:0005488	binding	gi|238493375
GO:0005488	binding	gi|238494106
GO:0005488	binding	gi|238496029
GO:0005488	binding	gi|238496065
GO:0005488	binding	gi|238499383
GO:0005488	binding	gi|238499661
GO:0005488	binding	gi|238499815
GO:0005488	binding	gi|238499827
GO:0005488	binding	gi|238503095
GO:0005488	binding	gi|238503321
GO:0005488	binding	gi|238504096
GO:0005488	binding	gi|238505092
GO:0005488	binding	gi|238506010
GO:0005488	binding	gi|238506144
GO:0005488	binding	gi|238506939
GO:0005488	binding	gi|238482571
GO:0005488	binding	gi|238489621
GO:0005488	binding	gi|238496341
GO:0005488	binding	gi|238482699
GO:0005488	binding	gi|238485023
GO:0005488	binding	gi|238486636
GO:0005488	binding	gi|238487400
GO:0005488	binding	gi|238488551
GO:0005488	binding	gi|238489305
GO:0005488	binding	gi|238493081
GO:0005488	binding	gi|238493357
GO:0005488	binding	gi|238496215
GO:0005488	binding	gi|238498248
GO:0005488	binding	gi|238499861
GO:0005488	binding	gi|238503976
GO:0005488	binding	gi|238503978
GO:0005488	binding	gi|238505483
GO:0005488	binding	gi|238505502
GO:0005488	binding	gi|238505532
GO:0005488	binding	gi|238506609
GO:0005488	binding	gi|238507888
GO:0005488	binding	gi|238482197
GO:0005488	binding	gi|238487354
GO:0005488	binding	gi|238490628
GO:0005488	binding	gi|238491688
GO:0005488	binding	gi|238493215
GO:0005488	binding	gi|238502469
GO:0005198	structural molecule activity	gi|238482363
GO:0005198	structural molecule activity	gi|238482571
GO:0005198	structural molecule activity	gi|238483333
GO:0005198	structural molecule activity	gi|238483385
GO:0005198	structural molecule activity	gi|238483539
GO:0005198	structural molecule activity	gi|238484047
GO:0005198	structural molecule activity	gi|238484101
GO:0005198	structural molecule activity	gi|238484901
GO:0005198	structural molecule activity	gi|238485023
GO:0005198	structural molecule activity	gi|238485696
GO:0005198	structural molecule activity	gi|238486284
GO:0005198	structural molecule activity	gi|238486348
GO:0005198	structural molecule activity	gi|238486396
GO:0005198	structural molecule activity	gi|238486434
GO:0005198	structural molecule activity	gi|238486572
GO:0005198	structural molecule activity	gi|238486822
GO:0005198	structural molecule activity	gi|238486936
GO:0005198	structural molecule activity	gi|238487282
GO:0005198	structural molecule activity	gi|238487400
GO:0005198	structural molecule activity	gi|238489305
GO:0005198	structural molecule activity	gi|238489667
GO:0005198	structural molecule activity	gi|238489911
GO:0005198	structural molecule activity	gi|238491660
GO:0005198	structural molecule activity	gi|238491682
GO:0005198	structural molecule activity	gi|238491742
GO:0005198	structural molecule activity	gi|238492849
GO:0005198	structural molecule activity	gi|238493081
GO:0005198	structural molecule activity	gi|238493273
GO:0005198	structural molecule activity	gi|238493285
GO:0005198	structural molecule activity	gi|238493355
GO:0005198	structural molecule activity	gi|238493357
GO:0005198	structural molecule activity	gi|238493609
GO:0005198	structural molecule activity	gi|238493939
GO:0005198	structural molecule activity	gi|238493968
GO:0005198	structural molecule activity	gi|238494266
GO:0005198	structural molecule activity	gi|238495046
GO:0005198	structural molecule activity	gi|238496155
GO:0005198	structural molecule activity	gi|238496503
GO:0005198	structural molecule activity	gi|238498248
GO:0005198	structural molecule activity	gi|238498332
GO:0005198	structural molecule activity	gi|238498484
GO:0005198	structural molecule activity	gi|238498912
GO:0005198	structural molecule activity	gi|238499645
GO:0005198	structural molecule activity	gi|238501096
GO:0005198	structural molecule activity	gi|238501362
GO:0005198	structural molecule activity	gi|238501490
GO:0005198	structural molecule activity	gi|238502447
GO:0005198	structural molecule activity	gi|238502631
GO:0005198	structural molecule activity	gi|238503079
GO:0005198	structural molecule activity	gi|238503095
GO:0005198	structural molecule activity	gi|238503382
GO:0005198	structural molecule activity	gi|238503416
GO:0005198	structural molecule activity	gi|238503550
GO:0005198	structural molecule activity	gi|238503790
GO:0005198	structural molecule activity	gi|238503920
GO:0005198	structural molecule activity	gi|238503950
GO:0005198	structural molecule activity	gi|238503978
GO:0005198	structural molecule activity	gi|238504156
GO:0005198	structural molecule activity	gi|238505483
GO:0005198	structural molecule activity	gi|238505502
GO:0005198	structural molecule activity	gi|238505530
GO:0005198	structural molecule activity	gi|238505532
GO:0005198	structural molecule activity	gi|238506609
GO:0005198	structural molecule activity	gi|238507888
GO:0005198	structural molecule activity	gi|238508759
GO:0003824	catalytic activity	gi|238483287
GO:0003824	catalytic activity	gi|238484431
GO:0003824	catalytic activity	gi|238486086
GO:0003824	catalytic activity	gi|238486686
GO:0003824	catalytic activity	gi|238491702
GO:0003824	catalytic activity	gi|238493059
GO:0003824	catalytic activity	gi|238493415
GO:0003824	catalytic activity	gi|238495076
GO:0003824	catalytic activity	gi|238495436
GO:0003824	catalytic activity	gi|238499569
GO:0003824	catalytic activity	gi|238499827
GO:0003824	catalytic activity	gi|238500097
GO:0003824	catalytic activity	gi|238501294
GO:0003824	catalytic activity	gi|238501980
GO:0003824	catalytic activity	gi|238506903
GO:0003824	catalytic activity	gi|238508277
GO:0003824	catalytic activity	gi|238482029
GO:0003824	catalytic activity	gi|238482693
GO:0003824	catalytic activity	gi|238483033
GO:0003824	catalytic activity	gi|238483277
GO:0003824	catalytic activity	gi|238484435
GO:0003824	catalytic activity	gi|238484929
GO:0003824	catalytic activity	gi|238485442
GO:0003824	catalytic activity	gi|238485838
GO:0003824	catalytic activity	gi|238486372
GO:0003824	catalytic activity	gi|238486738
GO:0003824	catalytic activity	gi|238486858
GO:0003824	catalytic activity	gi|238486950
GO:0003824	catalytic activity	gi|238487118
GO:0003824	catalytic activity	gi|238487408
GO:0003824	catalytic activity	gi|238488132
GO:0003824	catalytic activity	gi|238488551
GO:0003824	catalytic activity	gi|238489147
GO:0003824	catalytic activity	gi|238489831
GO:0003824	catalytic activity	gi|238489905
GO:0003824	catalytic activity	gi|238490538
GO:0003824	catalytic activity	gi|238491236
GO:0003824	catalytic activity	gi|238491668
GO:0003824	catalytic activity	gi|238491758
GO:0003824	catalytic activity	gi|238492183
GO:0003824	catalytic activity	gi|238493215
GO:0003824	catalytic activity	gi|238493867
GO:0003824	catalytic activity	gi|238494106
GO:0003824	catalytic activity	gi|238496341
GO:0003824	catalytic activity	gi|238496355
GO:0003824	catalytic activity	gi|238496441
GO:0003824	catalytic activity	gi|238497445
GO:0003824	catalytic activity	gi|238498450
GO:0003824	catalytic activity	gi|238498522
GO:0003824	catalytic activity	gi|238499005
GO:0003824	catalytic activity	gi|238499007
GO:0003824	catalytic activity	gi|238501448
GO:0003824	catalytic activity	gi|238501806
GO:0003824	catalytic activity	gi|238501932
GO:0003824	catalytic activity	gi|238502861
GO:0003824	catalytic activity	gi|238503193
GO:0003824	catalytic activity	gi|238503333
GO:0003824	catalytic activity	gi|238503556
GO:0003824	catalytic activity	gi|238503648
GO:0003824	catalytic activity	gi|238503790
GO:0003824	catalytic activity	gi|238504300
GO:0003824	catalytic activity	gi|238505058
GO:0003824	catalytic activity	gi|238505090
GO:0003824	catalytic activity	gi|238506010
GO:0003824	catalytic activity	gi|238506138
GO:0003824	catalytic activity	gi|238508539
GO:0003824	catalytic activity	gi|238486520
GO:0003824	catalytic activity	gi|238486730
GO:0003824	catalytic activity	gi|238487354
GO:0003824	catalytic activity	gi|238488036
GO:0003824	catalytic activity	gi|238489009
GO:0003824	catalytic activity	gi|238497411
GO:0003824	catalytic activity	gi|238507866
GO:0003824	catalytic activity	gi|238482699
GO:0003824	catalytic activity	gi|238483339
GO:0003824	catalytic activity	gi|238483631
GO:0003824	catalytic activity	gi|238484071
GO:0003824	catalytic activity	gi|238484131
GO:0003824	catalytic activity	gi|238485566
GO:0003824	catalytic activity	gi|238486014
GO:0003824	catalytic activity	gi|238486090
GO:0003824	catalytic activity	gi|238486406
GO:0003824	catalytic activity	gi|238487228
GO:0003824	catalytic activity	gi|238487382
GO:0003824	catalytic activity	gi|238487668
GO:0003824	catalytic activity	gi|238487910
GO:0003824	catalytic activity	gi|238488122
GO:0003824	catalytic activity	gi|238488681
GO:0003824	catalytic activity	gi|238488967
GO:0003824	catalytic activity	gi|238489335
GO:0003824	catalytic activity	gi|238489957
GO:0003824	catalytic activity	gi|238490041
GO:0003824	catalytic activity	gi|238490047
GO:0003824	catalytic activity	gi|238490200
GO:0003824	catalytic activity	gi|238490638
GO:0003824	catalytic activity	gi|238490644
GO:0003824	catalytic activity	gi|238491250
GO:0003824	catalytic activity	gi|238491316
GO:0003824	catalytic activity	gi|238491402
GO:0003824	catalytic activity	gi|238491484
GO:0003824	catalytic activity	gi|238491928
GO:0003824	catalytic activity	gi|238492475
GO:0003824	catalytic activity	gi|238492929
GO:0003824	catalytic activity	gi|238492967
GO:0003824	catalytic activity	gi|238493073
GO:0003824	catalytic activity	gi|238493253
GO:0003824	catalytic activity	gi|238493269
GO:0003824	catalytic activity	gi|238493375
GO:0003824	catalytic activity	gi|238493966
GO:0003824	catalytic activity	gi|238494564
GO:0003824	catalytic activity	gi|238494566
GO:0003824	catalytic activity	gi|238494678
GO:0003824	catalytic activity	gi|238495010
GO:0003824	catalytic activity	gi|238496065
GO:0003824	catalytic activity	gi|238497389
GO:0003824	catalytic activity	gi|238497413
GO:0003824	catalytic activity	gi|238498918
GO:0003824	catalytic activity	gi|238499015
GO:0003824	catalytic activity	gi|238499309
GO:0003824	catalytic activity	gi|238499383
GO:0003824	catalytic activity	gi|238502925
GO:0003824	catalytic activity	gi|238503329
GO:0003824	catalytic activity	gi|238503526
GO:0003824	catalytic activity	gi|238503776
GO:0003824	catalytic activity	gi|238503814
GO:0003824	catalytic activity	gi|238504400
GO:0003824	catalytic activity	gi|238504428
GO:0003824	catalytic activity	gi|238504518
GO:0003824	catalytic activity	gi|238504874
GO:0003824	catalytic activity	gi|238505284
GO:0003824	catalytic activity	gi|238506929
GO:0003824	catalytic activity	gi|238506941
GO:0003824	catalytic activity	gi|238506985
GO:0003824	catalytic activity	gi|238507974
GO:0003824	catalytic activity	gi|238508122
GO:0003824	catalytic activity	gi|238508549
GO:0003824	catalytic activity	gi|238482643
GO:0003824	catalytic activity	gi|238482677
GO:0003824	catalytic activity	gi|238483061
GO:0003824	catalytic activity	gi|238483087
GO:0003824	catalytic activity	gi|238483361
GO:0003824	catalytic activity	gi|238483435
GO:0003824	catalytic activity	gi|238483539
GO:0003824	catalytic activity	gi|238484693
GO:0003824	catalytic activity	gi|238485844
GO:0003824	catalytic activity	gi|238486106
GO:0003824	catalytic activity	gi|238487038
GO:0003824	catalytic activity	gi|238487274
GO:0003824	catalytic activity	gi|238487282
GO:0003824	catalytic activity	gi|238488004
GO:0003824	catalytic activity	gi|238490628
GO:0003824	catalytic activity	gi|238490770
GO:0003824	catalytic activity	gi|238492211
GO:0003824	catalytic activity	gi|238493917
GO:0003824	catalytic activity	gi|238494494
GO:0003824	catalytic activity	gi|238494898
GO:0003824	catalytic activity	gi|238496663
GO:0003824	catalytic activity	gi|238496883
GO:0003824	catalytic activity	gi|238498042
GO:0003824	catalytic activity	gi|238498530
GO:0003824	catalytic activity	gi|238498566
GO:0003824	catalytic activity	gi|238498888
GO:0003824	catalytic activity	gi|238499327
GO:0003824	catalytic activity	gi|238499969
GO:0003824	catalytic activity	gi|238501850
GO:0003824	catalytic activity	gi|238502409
GO:0003824	catalytic activity	gi|238503095
GO:0003824	catalytic activity	gi|238503594
GO:0003824	catalytic activity	gi|238503774
GO:0003824	catalytic activity	gi|238504156
GO:0003824	catalytic activity	gi|238506943
GO:0003824	catalytic activity	gi|238485013
GO:0003824	catalytic activity	gi|238498638
GO:0003824	catalytic activity	gi|238490888
GO:0003824	catalytic activity	gi|238491688
GO:0003824	catalytic activity	gi|238492737
GO:0003824	catalytic activity	gi|238493723
GO:0003824	catalytic activity	gi|238495494
GO:0003824	catalytic activity	gi|238503976
GO:0003824	catalytic activity	gi|238504174
GO:0003824	catalytic activity	gi|238508772
GO:0003824	catalytic activity	gi|238498846
GO:0003824	catalytic activity	gi|238482725
GO:0003824	catalytic activity	gi|238486428
GO:0003824	catalytic activity	gi|238486794
GO:0003824	catalytic activity	gi|238490948
GO:0003824	catalytic activity	gi|238491384
GO:0003824	catalytic activity	gi|238493647
GO:0003824	catalytic activity	gi|238499645
GO:0003824	catalytic activity	gi|238501678
GO:0003824	catalytic activity	gi|238502469
GO:0003824	catalytic activity	gi|238502713
GO:0003824	catalytic activity	gi|238505092
GO:0003824	catalytic activity	gi|238506124
GO:0003824	catalytic activity	gi|238506413
GO:0003824	catalytic activity	gi|238507263
GO:0003824	catalytic activity	gi|238507447
GO:0003824	catalytic activity	gi|238508701
GO:0003824	catalytic activity	gi|238484739
Cellular component
GO:0031974	membrane-enclosed lumen	gi|238506010
GO:0005576	extracellular region	gi|238484693
GO:0005576	extracellular region	gi|238484835
GO:0005576	extracellular region	gi|238485566
GO:0005576	extracellular region	gi|238486086
GO:0005576	extracellular region	gi|238486106
GO:0005576	extracellular region	gi|238486284
GO:0005576	extracellular region	gi|238486794
GO:0005576	extracellular region	gi|238487668
GO:0005576	extracellular region	gi|238489147
GO:0005576	extracellular region	gi|238489489
GO:0005576	extracellular region	gi|238490041
GO:0005576	extracellular region	gi|238490644
GO:0005576	extracellular region	gi|238491236
GO:0005576	extracellular region	gi|238491384
GO:0005576	extracellular region	gi|238491484
GO:0005576	extracellular region	gi|238491758
GO:0005576	extracellular region	gi|238491872
GO:0005576	extracellular region	gi|238491928
GO:0005576	extracellular region	gi|238492849
GO:0005576	extracellular region	gi|238493059
GO:0005576	extracellular region	gi|238493269
GO:0005576	extracellular region	gi|238493647
GO:0005576	extracellular region	gi|238493917
GO:0005576	extracellular region	gi|238494106
GO:0005576	extracellular region	gi|238496341
GO:0005576	extracellular region	gi|238498302
GO:0005576	extracellular region	gi|238498742
GO:0005576	extracellular region	gi|238499309
GO:0005576	extracellular region	gi|238499327
GO:0005576	extracellular region	gi|238499383
GO:0005576	extracellular region	gi|238499569
GO:0005576	extracellular region	gi|238499661
GO:0005576	extracellular region	gi|238501806
GO:0005576	extracellular region	gi|238502713
GO:0005576	extracellular region	gi|238503193
GO:0005576	extracellular region	gi|238503382
GO:0005576	extracellular region	gi|238503774
GO:0005576	extracellular region	gi|238503928
GO:0005576	extracellular region	gi|238505090
GO:0005576	extracellular region	gi|238505092
GO:0005576	extracellular region	gi|238507888
GO:0005576	extracellular region	gi|238508701
GO:0016020	membrane	gi|238485982
GO:0016020	membrane	gi|238486548
GO:0016020	membrane	gi|238486636
GO:0016020	membrane	gi|238488004
GO:0016020	membrane	gi|238488036
GO:0016020	membrane	gi|238491888
GO:0016020	membrane	gi|238494898
GO:0016020	membrane	gi|238499819
GO:0016020	membrane	gi|238501806
GO:0016020	membrane	gi|238506669
GO:0016020	membrane	gi|238482571
GO:0016020	membrane	gi|238483061
GO:0016020	membrane	gi|238483087
GO:0016020	membrane	gi|238483287
GO:0016020	membrane	gi|238483339
GO:0016020	membrane	gi|238483361
GO:0016020	membrane	gi|238483383
GO:0016020	membrane	gi|238483631
GO:0016020	membrane	gi|238484071
GO:0016020	membrane	gi|238484217
GO:0016020	membrane	gi|238485566
GO:0016020	membrane	gi|238485890
GO:0016020	membrane	gi|238486086
GO:0016020	membrane	gi|238486284
GO:0016020	membrane	gi|238486520
GO:0016020	membrane	gi|238489815
GO:0016020	membrane	gi|238491020
GO:0016020	membrane	gi|238491872
GO:0016020	membrane	gi|238493253
GO:0016020	membrane	gi|238493415
GO:0016020	membrane	gi|238493723
GO:0016020	membrane	gi|238496441
GO:0016020	membrane	gi|238496663
GO:0016020	membrane	gi|238496869
GO:0016020	membrane	gi|238498302
GO:0016020	membrane	gi|238499569
GO:0016020	membrane	gi|238501850
GO:0016020	membrane	gi|238502925
GO:0016020	membrane	gi|238503331
GO:0016020	membrane	gi|238503928
GO:0016020	membrane	gi|238504096
GO:0016020	membrane	gi|238504614
GO:0016020	membrane	gi|238505284
GO:0016020	membrane	gi|238506941
GO:0016020	membrane	gi|238506943
GO:0016020	membrane	gi|238506985
GO:0016020	membrane	gi|238507974
GO:0032991	macromolecular complex	gi|238482363
GO:0032991	macromolecular complex	gi|238482677
GO:0032991	macromolecular complex	gi|238483333
GO:0032991	macromolecular complex	gi|238483385
GO:0032991	macromolecular complex	gi|238483963
GO:0032991	macromolecular complex	gi|238484047
GO:0032991	macromolecular complex	gi|238484101
GO:0032991	macromolecular complex	gi|238484739
GO:0032991	macromolecular complex	gi|238484901
GO:0032991	macromolecular complex	gi|238485023
GO:0032991	macromolecular complex	gi|238485696
GO:0032991	macromolecular complex	gi|238486284
GO:0032991	macromolecular complex	gi|238486304
GO:0032991	macromolecular complex	gi|238486348
GO:0032991	macromolecular complex	gi|238486396
GO:0032991	macromolecular complex	gi|238486434
GO:0032991	macromolecular complex	gi|238486572
GO:0032991	macromolecular complex	gi|238486822
GO:0032991	macromolecular complex	gi|238486936
GO:0032991	macromolecular complex	gi|238487282
GO:0032991	macromolecular complex	gi|238487340
GO:0032991	macromolecular complex	gi|238487400
GO:0032991	macromolecular complex	gi|238487412
GO:0032991	macromolecular complex	gi|238489305
GO:0032991	macromolecular complex	gi|238489667
GO:0032991	macromolecular complex	gi|238489911
GO:0032991	macromolecular complex	gi|238491236
GO:0032991	macromolecular complex	gi|238491660
GO:0032991	macromolecular complex	gi|238491682
GO:0032991	macromolecular complex	gi|238491742
GO:0032991	macromolecular complex	gi|238492793
GO:0032991	macromolecular complex	gi|238492849
GO:0032991	macromolecular complex	gi|238493081
GO:0032991	macromolecular complex	gi|238493273
GO:0032991	macromolecular complex	gi|238493285
GO:0032991	macromolecular complex	gi|238493355
GO:0032991	macromolecular complex	gi|238493357
GO:0032991	macromolecular complex	gi|238493609
GO:0032991	macromolecular complex	gi|238493939
GO:0032991	macromolecular complex	gi|238493968
GO:0032991	macromolecular complex	gi|238494106
GO:0032991	macromolecular complex	gi|238494266
GO:0032991	macromolecular complex	gi|238494494
GO:0032991	macromolecular complex	gi|238495046
GO:0032991	macromolecular complex	gi|238496155
GO:0032991	macromolecular complex	gi|238496503
GO:0032991	macromolecular complex	gi|238496883
GO:0032991	macromolecular complex	gi|238498248
GO:0032991	macromolecular complex	gi|238498332
GO:0032991	macromolecular complex	gi|238498484
GO:0032991	macromolecular complex	gi|238498530
GO:0032991	macromolecular complex	gi|238498912
GO:0032991	macromolecular complex	gi|238499327
GO:0032991	macromolecular complex	gi|238499421
GO:0032991	macromolecular complex	gi|238499645
GO:0032991	macromolecular complex	gi|238499815
GO:0032991	macromolecular complex	gi|238501096
GO:0032991	macromolecular complex	gi|238501362
GO:0032991	macromolecular complex	gi|238501490
GO:0032991	macromolecular complex	gi|238502447
GO:0032991	macromolecular complex	gi|238502631
GO:0032991	macromolecular complex	gi|238503079
GO:0032991	macromolecular complex	gi|238503382
GO:0032991	macromolecular complex	gi|238503416
GO:0032991	macromolecular complex	gi|238503550
GO:0032991	macromolecular complex	gi|238503790
GO:0032991	macromolecular complex	gi|238503920
GO:0032991	macromolecular complex	gi|238503950
GO:0032991	macromolecular complex	gi|238503978
GO:0032991	macromolecular complex	gi|238505216
GO:0032991	macromolecular complex	gi|238505483
GO:0032991	macromolecular complex	gi|238505502
GO:0032991	macromolecular complex	gi|238505530
GO:0032991	macromolecular complex	gi|238505532
GO:0032991	macromolecular complex	gi|238506124
GO:0032991	macromolecular complex	gi|238506609
GO:0032991	macromolecular complex	gi|238507888
GO:0032991	macromolecular complex	gi|238508759
GO:0043226	organelle	gi|238493269
GO:0043226	organelle	gi|238497411
GO:0043226	organelle	gi|238499383
GO:0043226	organelle	gi|238503333
GO:0043226	organelle	gi|238505216
GO:0043226	organelle	gi|238486794
GO:0043226	organelle	gi|238488036
GO:0043226	organelle	gi|238506669
GO:0043226	organelle	gi|238508701
GO:0043226	organelle	gi|238482055
GO:0043226	organelle	gi|238482571
GO:0043226	organelle	gi|238483539
GO:0043226	organelle	gi|238483855
GO:0043226	organelle	gi|238494062
GO:0043226	organelle	gi|238503095
GO:0043226	organelle	gi|238504156
GO:0043226	organelle	gi|238506010
GO:0043226	organelle	gi|238506939
GO:0043226	organelle	gi|238482363
GO:0043226	organelle	gi|238482677
GO:0043226	organelle	gi|238483333
GO:0043226	organelle	gi|238483385
GO:0043226	organelle	gi|238483963
GO:0043226	organelle	gi|238484047
GO:0043226	organelle	gi|238484101
GO:0043226	organelle	gi|238484739
GO:0043226	organelle	gi|238484901
GO:0043226	organelle	gi|238485023
GO:0043226	organelle	gi|238485696
GO:0043226	organelle	gi|238486284
GO:0043226	organelle	gi|238486304
GO:0043226	organelle	gi|238486348
GO:0043226	organelle	gi|238486396
GO:0043226	organelle	gi|238486434
GO:0043226	organelle	gi|238486572
GO:0043226	organelle	gi|238486822
GO:0043226	organelle	gi|238486936
GO:0043226	organelle	gi|238487282
GO:0043226	organelle	gi|238487340
GO:0043226	organelle	gi|238487400
GO:0043226	organelle	gi|238487412
GO:0043226	organelle	gi|238489305
GO:0043226	organelle	gi|238489667
GO:0043226	organelle	gi|238489911
GO:0043226	organelle	gi|238491236
GO:0043226	organelle	gi|238491660
GO:0043226	organelle	gi|238491682
GO:0043226	organelle	gi|238491742
GO:0043226	organelle	gi|238492793
GO:0043226	organelle	gi|238492849
GO:0043226	organelle	gi|238493081
GO:0043226	organelle	gi|238493273
GO:0043226	organelle	gi|238493285
GO:0043226	organelle	gi|238493355
GO:0043226	organelle	gi|238493357
GO:0043226	organelle	gi|238493609
GO:0043226	organelle	gi|238493939
GO:0043226	organelle	gi|238493968
GO:0043226	organelle	gi|238494106
GO:0043226	organelle	gi|238494266
GO:0043226	organelle	gi|238494494
GO:0043226	organelle	gi|238495046
GO:0043226	organelle	gi|238496155
GO:0043226	organelle	gi|238496503
GO:0043226	organelle	gi|238496883
GO:0043226	organelle	gi|238498248
GO:0043226	organelle	gi|238498332
GO:0043226	organelle	gi|238498484
GO:0043226	organelle	gi|238498530
GO:0043226	organelle	gi|238498912
GO:0043226	organelle	gi|238499327
GO:0043226	organelle	gi|238499421
GO:0043226	organelle	gi|238499645
GO:0043226	organelle	gi|238499815
GO:0043226	organelle	gi|238501096
GO:0043226	organelle	gi|238501362
GO:0043226	organelle	gi|238501490
GO:0043226	organelle	gi|238502447
GO:0043226	organelle	gi|238502631
GO:0043226	organelle	gi|238503079
GO:0043226	organelle	gi|238503382
GO:0043226	organelle	gi|238503416
GO:0043226	organelle	gi|238503550
GO:0043226	organelle	gi|238503790
GO:0043226	organelle	gi|238503920
GO:0043226	organelle	gi|238503950
GO:0043226	organelle	gi|238503978
GO:0043226	organelle	gi|238505483
GO:0043226	organelle	gi|238505502
GO:0043226	organelle	gi|238505530
GO:0043226	organelle	gi|238505532
GO:0043226	organelle	gi|238506124
GO:0043226	organelle	gi|238506609
GO:0043226	organelle	gi|238507888
GO:0043226	organelle	gi|238508759
GO:0043226	organelle	gi|238483061
GO:0043226	organelle	gi|238483087
GO:0043226	organelle	gi|238483339
GO:0043226	organelle	gi|238483361
GO:0043226	organelle	gi|238483631
GO:0043226	organelle	gi|238484217
GO:0043226	organelle	gi|238489815
GO:0043226	organelle	gi|238491402
GO:0043226	organelle	gi|238491872
GO:0043226	organelle	gi|238493253
GO:0043226	organelle	gi|238496663
GO:0043226	organelle	gi|238496869
GO:0043226	organelle	gi|238501850
GO:0043226	organelle	gi|238502925
GO:0043226	organelle	gi|238503193
GO:0043226	organelle	gi|238503928
GO:0043226	organelle	gi|238506941
GO:0043226	organelle	gi|238506943
GO:0043226	organelle	gi|238482029
GO:0043226	organelle	gi|238482693
GO:0043226	organelle	gi|238482699
GO:0043226	organelle	gi|238483033
GO:0043226	organelle	gi|238484547
GO:0043226	organelle	gi|238486730
GO:0043226	organelle	gi|238487228
GO:0043226	organelle	gi|238487354
GO:0043226	organelle	gi|238487910
GO:0043226	organelle	gi|238488122
GO:0043226	organelle	gi|238488967
GO:0043226	organelle	gi|238489905
GO:0043226	organelle	gi|238491928
GO:0043226	organelle	gi|238493073
GO:0043226	organelle	gi|238493375
GO:0043226	organelle	gi|238493601
GO:0043226	organelle	gi|238493723
GO:0043226	organelle	gi|238499005
GO:0043226	organelle	gi|238499007
GO:0043226	organelle	gi|238501294
GO:0043226	organelle	gi|238501448
GO:0043226	organelle	gi|238501932
GO:0043226	organelle	gi|238503331
GO:0043226	organelle	gi|238503526
GO:0043226	organelle	gi|238503648
GO:0043226	organelle	gi|238505284
GO:0043226	organelle	gi|238506138
GO:0043226	organelle	gi|238506929
GO:0043226	organelle	gi|238508277
GO:0043226	organelle	gi|238483383
GO:0043226	organelle	gi|238485890
GO:0043226	organelle	gi|238488004
GO:0043226	organelle	gi|238482197
GO:0043226	organelle	gi|238482725
GO:0043226	organelle	gi|238486994
GO:0043226	organelle	gi|238487274
GO:0043226	organelle	gi|238487408
GO:0043226	organelle	gi|238488040
GO:0043226	organelle	gi|238488573
GO:0043226	organelle	gi|238489087
GO:0043226	organelle	gi|238489089
GO:0043226	organelle	gi|238490628
GO:0043226	organelle	gi|238491384
GO:0043226	organelle	gi|238493215
GO:0043226	organelle	gi|238493917
GO:0043226	organelle	gi|238498918
GO:0043226	organelle	gi|238499661
GO:0043226	organelle	gi|238501678
GO:0043226	organelle	gi|238502713
GO:0043226	organelle	gi|238503398
GO:0043226	organelle	gi|238503556
GO:0043226	organelle	gi|238505090
GO:0043226	organelle	gi|238506144
GO:0043226	organelle	gi|238484071
GO:0043226	organelle	gi|238487668
GO:0043226	organelle	gi|238491702
GO:0043226	organelle	gi|238496441
GO:0043226	organelle	gi|238499827
GO:0043226	organelle	gi|238501980
GO:0043226	organelle	gi|238502861
GO:0043226	organelle	gi|238504096
GO:0043226	organelle	gi|238507974
GO:0005623	cell	gi|238493269
GO:0005623	cell	gi|238497411
GO:0005623	cell	gi|238499383
GO:0005623	cell	gi|238503333
GO:0005623	cell	gi|238505216
GO:0005623	cell	gi|238482571
GO:0005623	cell	gi|238486106
GO:0005623	cell	gi|238491888
GO:0005623	cell	gi|238501806
GO:0005623	cell	gi|238503321
GO:0005623	cell	gi|238505092
GO:0005623	cell	gi|238486794
GO:0005623	cell	gi|238488036
GO:0005623	cell	gi|238506669
GO:0005623	cell	gi|238508701
GO:0005623	cell	gi|238482055
GO:0005623	cell	gi|238485748
GO:0005623	cell	gi|238485982
GO:0005623	cell	gi|238486636
GO:0005623	cell	gi|238488004
GO:0005623	cell	gi|238494062
GO:0005623	cell	gi|238503095
GO:0005623	cell	gi|238503594
GO:0005623	cell	gi|238483539
GO:0005623	cell	gi|238483855
GO:0005623	cell	gi|238504156
GO:0005623	cell	gi|238506010
GO:0005623	cell	gi|238506939
GO:0005623	cell	gi|238482363
GO:0005623	cell	gi|238482677
GO:0005623	cell	gi|238483333
GO:0005623	cell	gi|238483385
GO:0005623	cell	gi|238483963
GO:0005623	cell	gi|238484047
GO:0005623	cell	gi|238484101
GO:0005623	cell	gi|238484739
GO:0005623	cell	gi|238484901
GO:0005623	cell	gi|238485023
GO:0005623	cell	gi|238485696
GO:0005623	cell	gi|238486284
GO:0005623	cell	gi|238486304
GO:0005623	cell	gi|238486348
GO:0005623	cell	gi|238486396
GO:0005623	cell	gi|238486434
GO:0005623	cell	gi|238486572
GO:0005623	cell	gi|238486822
GO:0005623	cell	gi|238486936
GO:0005623	cell	gi|238487282
GO:0005623	cell	gi|238487340
GO:0005623	cell	gi|238487400
GO:0005623	cell	gi|238487412
GO:0005623	cell	gi|238489305
GO:0005623	cell	gi|238489667
GO:0005623	cell	gi|238489911
GO:0005623	cell	gi|238491236
GO:0005623	cell	gi|238491660
GO:0005623	cell	gi|238491682
GO:0005623	cell	gi|238491742
GO:0005623	cell	gi|238492793
GO:0005623	cell	gi|238492849
GO:0005623	cell	gi|238493081
GO:0005623	cell	gi|238493273
GO:0005623	cell	gi|238493285
GO:0005623	cell	gi|238493355
GO:0005623	cell	gi|238493357
GO:0005623	cell	gi|238493609
GO:0005623	cell	gi|238493939
GO:0005623	cell	gi|238493968
GO:0005623	cell	gi|238494106
GO:0005623	cell	gi|238494266
GO:0005623	cell	gi|238494494
GO:0005623	cell	gi|238495046
GO:0005623	cell	gi|238496155
GO:0005623	cell	gi|238496503
GO:0005623	cell	gi|238496883
GO:0005623	cell	gi|238498248
GO:0005623	cell	gi|238498332
GO:0005623	cell	gi|238498484
GO:0005623	cell	gi|238498530
GO:0005623	cell	gi|238498912
GO:0005623	cell	gi|238499327
GO:0005623	cell	gi|238499421
GO:0005623	cell	gi|238499645
GO:0005623	cell	gi|238499815
GO:0005623	cell	gi|238501096
GO:0005623	cell	gi|238501362
GO:0005623	cell	gi|238501490
GO:0005623	cell	gi|238502447
GO:0005623	cell	gi|238502631
GO:0005623	cell	gi|238503079
GO:0005623	cell	gi|238503382
GO:0005623	cell	gi|238503416
GO:0005623	cell	gi|238503550
GO:0005623	cell	gi|238503790
GO:0005623	cell	gi|238503920
GO:0005623	cell	gi|238503950
GO:0005623	cell	gi|238503978
GO:0005623	cell	gi|238505483
GO:0005623	cell	gi|238505502
GO:0005623	cell	gi|238505530
GO:0005623	cell	gi|238505532
GO:0005623	cell	gi|238506124
GO:0005623	cell	gi|238506609
GO:0005623	cell	gi|238507888
GO:0005623	cell	gi|238508759
GO:0005623	cell	gi|238483061
GO:0005623	cell	gi|238483087
GO:0005623	cell	gi|238483339
GO:0005623	cell	gi|238483361
GO:0005623	cell	gi|238483631
GO:0005623	cell	gi|238484217
GO:0005623	cell	gi|238489815
GO:0005623	cell	gi|238491402
GO:0005623	cell	gi|238491872
GO:0005623	cell	gi|238493253
GO:0005623	cell	gi|238496663
GO:0005623	cell	gi|238496869
GO:0005623	cell	gi|238501850
GO:0005623	cell	gi|238502925
GO:0005623	cell	gi|238503193
GO:0005623	cell	gi|238503928
GO:0005623	cell	gi|238506941
GO:0005623	cell	gi|238506943
GO:0005623	cell	gi|238482029
GO:0005623	cell	gi|238482693
GO:0005623	cell	gi|238482699
GO:0005623	cell	gi|238483033
GO:0005623	cell	gi|238484547
GO:0005623	cell	gi|238486730
GO:0005623	cell	gi|238487228
GO:0005623	cell	gi|238487354
GO:0005623	cell	gi|238487910
GO:0005623	cell	gi|238488122
GO:0005623	cell	gi|238488967
GO:0005623	cell	gi|238489905
GO:0005623	cell	gi|238491928
GO:0005623	cell	gi|238493073
GO:0005623	cell	gi|238493375
GO:0005623	cell	gi|238493601
GO:0005623	cell	gi|238493723
GO:0005623	cell	gi|238499005
GO:0005623	cell	gi|238499007
GO:0005623	cell	gi|238501294
GO:0005623	cell	gi|238501448
GO:0005623	cell	gi|238501932
GO:0005623	cell	gi|238503331
GO:0005623	cell	gi|238503526
GO:0005623	cell	gi|238503648
GO:0005623	cell	gi|238505284
GO:0005623	cell	gi|238506138
GO:0005623	cell	gi|238506929
GO:0005623	cell	gi|238508277
GO:0005623	cell	gi|238482725
GO:0005623	cell	gi|238484431
GO:0005623	cell	gi|238484693
GO:0005623	cell	gi|238485442
GO:0005623	cell	gi|238485566
GO:0005623	cell	gi|238485890
GO:0005623	cell	gi|238486372
GO:0005623	cell	gi|238486520
GO:0005623	cell	gi|238486686
GO:0005623	cell	gi|238486858
GO:0005623	cell	gi|238486994
GO:0005623	cell	gi|238487408
GO:0005623	cell	gi|238488551
GO:0005623	cell	gi|238489621
GO:0005623	cell	gi|238489957
GO:0005623	cell	gi|238490530
GO:0005623	cell	gi|238490538
GO:0005623	cell	gi|238490888
GO:0005623	cell	gi|238491384
GO:0005623	cell	gi|238491688
GO:0005623	cell	gi|238491758
GO:0005623	cell	gi|238492475
GO:0005623	cell	gi|238492929
GO:0005623	cell	gi|238493059
GO:0005623	cell	gi|238493415
GO:0005623	cell	gi|238493917
GO:0005623	cell	gi|238494060
GO:0005623	cell	gi|238495494
GO:0005623	cell	gi|238496081
GO:0005623	cell	gi|238496341
GO:0005623	cell	gi|238496441
GO:0005623	cell	gi|238497840
GO:0005623	cell	gi|238498450
GO:0005623	cell	gi|238498522
GO:0005623	cell	gi|238498846
GO:0005623	cell	gi|238499015
GO:0005623	cell	gi|238499861
GO:0005623	cell	gi|238501678
GO:0005623	cell	gi|238502713
GO:0005623	cell	gi|238503470
GO:0005623	cell	gi|238503556
GO:0005623	cell	gi|238503976
GO:0005623	cell	gi|238504174
GO:0005623	cell	gi|238504300
GO:0005623	cell	gi|238505058
GO:0005623	cell	gi|238505090
GO:0005623	cell	gi|238506903
GO:0005623	cell	gi|238508772
GO:0005623	cell	gi|238483383
GO:0005623	cell	gi|238482197
GO:0005623	cell	gi|238487274
GO:0005623	cell	gi|238488040
GO:0005623	cell	gi|238488573
GO:0005623	cell	gi|238489087
GO:0005623	cell	gi|238489089
GO:0005623	cell	gi|238490628
GO:0005623	cell	gi|238493215
GO:0005623	cell	gi|238498918
GO:0005623	cell	gi|238499661
GO:0005623	cell	gi|238503398
GO:0005623	cell	gi|238506144
GO:0005623	cell	gi|238486548
GO:0005623	cell	gi|238494898
GO:0005623	cell	gi|238499819
GO:0005623	cell	gi|238484071
GO:0005623	cell	gi|238487668
GO:0005623	cell	gi|238491702
GO:0005623	cell	gi|238499827
GO:0005623	cell	gi|238501980
GO:0005623	cell	gi|238502861
GO:0005623	cell	gi|238504096
GO:0005623	cell	gi|238507974
