# Supplementary material for: Lysine Succinylation Contributes to Aflatoxin Production and Pathogenicity in Aspergillus flavus
Source: Mol Cell Proteomics. 2018 Jan 3;17(3):457–71. doi: 10.1074/mcp.RA117.000393 (PMC5836371; doi:10.1074/mcp.RA117.000393)
Supplement: Supplemental Data [file supp_RA117.000393_133046_1_supp_36573_p0skbz.xlsx]

## Sheet: Sheet1
Supplementary Table 4. Subcellular localization of succinylated proteins determined by Yloc.
Query Sequence	Predicted Location	Probability	Confidence
gi|238482029	Secreted pathway	0.5532	small (0.05)
gi|238482055	Nucleus	0.7164	normal (0.55)
gi|238482197	Nucleus	0.9187	normal (0.42)
gi|238482363	Mitochondrion	0.9483	normal (0.79)
gi|238482571	Nucleus	0.9116	normal (0.51)
gi|238482591	Cytoplasm	0.632	small (0.22)
gi|238482593	Nucleus	0.8238	normal (0.72)
gi|238482643	Secreted pathway	1	very strong (1.00)
gi|238482677	Cytoplasm	0.8395	normal (0.61)
gi|238482685	Nucleus	0.7308	normal (0.59)
gi|238482693	Mitochondrion	1	very strong (1.00)
gi|238482699	Cytoplasm	0.8906	small (0.30)
gi|238482725	Cytoplasm	0.7013	normal (0.72)
gi|238483033	Mitochondrion	0.9947	strong (0.90)
gi|238483061	Mitochondrion	0.9994	very strong (0.99)
gi|238483087	Mitochondrion	0.9996	very strong (0.99)
gi|238483277	Cytoplasm	0.8692	normal (0.57)
gi|238483287	Nucleus	0.7422	small (0.13)
gi|238483333	Mitochondrion	0.628	small (0.21)
gi|238483339	Mitochondrion	0.9528	normal (0.78)
gi|238483361	Mitochondrion	1	very strong (1.00)
gi|238483383	Cytoplasm	0.6167	normal (0.56)
gi|238483385	Nucleus	0.4338	small (0.17)
gi|238483435	Cytoplasm	0.9734	normal (0.78)
gi|238483539	Cytoplasm	0.9809	strong (0.89)
gi|238483631	Mitochondrion	0.9999	very strong (1.00)
gi|238483855	Cytoplasm	0.9396	normal (0.52)
gi|238483963	Nucleus	0.9244	normal (0.41)
gi|238484047	Mitochondrion	0.5007	small (0.26)
gi|238484071	Mitochondrion	0.5996	small (0.15)
gi|238484101	Cytoplasm	0.6863	normal (0.48)
gi|238484131	Mitochondrion	0.9016	normal (0.78)
gi|238484217	Mitochondrion	0.8217	small (0.24)
gi|238484421	Cytoplasm	0.6415	normal (0.46)
gi|238484431	Cytoplasm	0.9656	normal (0.72)
gi|238484435	Cytoplasm	0.8892	normal (0.50)
gi|238484547	Mitochondrion	0.5983	small (0.16)
gi|238484693	Mitochondrion	0.9646	strong (0.88)
gi|238484739	Nucleus	0.7297	normal (0.50)
gi|238484835	Secreted pathway	0.9996	very strong (1.00)
gi|238484901	Cytoplasm	0.5805	small (0.30)
gi|238484929	Cytoplasm	0.677	normal (0.34)
gi|238485013	Cytoplasm	0.806	small (0.14)
gi|238485023	Cytoplasm	0.5497	normal (0.38)
gi|238485063	Nucleus	0.8824	normal (0.54)
gi|238485442	Cytoplasm	0.9837	normal (0.59)
gi|238485566	Mitochondrion	0.9503	normal (0.55)
gi|238485696	Mitochondrion	0.9997	very strong (0.98)
gi|238485748	Nucleus	0.7199	small (0.25)
gi|238485838	Mitochondrion	0.9989	very strong (0.99)
gi|238485844	Secreted pathway	0.5638	normal (0.38)
gi|238485890	Nucleus	0.6458	normal (0.63)
gi|238485982	Mitochondrion	0.9754	strong (0.88)
gi|238486014	Secreted pathway	0.575	small (0.17)
gi|238486086	Cytoplasm	0.6532	small (0.16)
gi|238486090	Cytoplasm	0.8311	normal (0.71)
gi|238486106	Secreted pathway	0.9997	very strong (1.00)
gi|238486284	Nucleus	0.7641	small (0.06)
gi|238486304	Cytoplasm	0.7051	normal (0.33)
gi|238486348	Nucleus	0.9961	normal (0.67)
gi|238486372	Cytoplasm	0.9494	normal (0.68)
gi|238486396	Nucleus	0.5225	small (0.19)
gi|238486406	Cytoplasm	0.8338	normal (0.61)
gi|238486428	Secreted pathway	0.9669	very strong (0.99)
gi|238486434	Cytoplasm	0.8801	normal (0.52)
gi|238486520	Mitochondrion	0.9918	very strong (0.97)
gi|238486548	Nucleus	0.753	normal (0.34)
gi|238486572	Cytoplasm	0.9288	normal (0.55)
gi|238486636	Cytoplasm	0.6251	small (0.22)
gi|238486686	Cytoplasm	0.9592	strong (0.81)
gi|238486730	Mitochondrion	0.9274	strong (0.82)
gi|238486738	Secreted pathway	0.9957	very strong (0.99)
gi|238486794	Secreted pathway	0.6884	small (0.27)
gi|238486822	Nucleus	0.9851	small (0.14)
gi|238486858	Cytoplasm	0.9176	normal (0.55)
gi|238486936	Nucleus	0.501	small (0.20)
gi|238486950	Cytoplasm	0.9374	normal (0.65)
gi|238486994	Cytoplasm	0.9383	normal (0.80)
gi|238487038	Cytoplasm	0.8678	small (0.26)
gi|238487118	Cytoplasm	0.9811	strong (0.89)
gi|238487228	Secreted pathway	0.9088	normal (0.72)
gi|238487268	Nucleus	0.5229	normal (0.37)
gi|238487274	Nucleus	0.5731	small (0.11)
gi|238487282	Nucleus	0.8075	small (0.27)
gi|238487340	Nucleus	0.9256	small (0.24)
gi|238487354	Mitochondrion	0.9967	strong (0.94)
gi|238487382	Mitochondrion	1	very strong (1.00)
gi|238487400	Nucleus	0.9407	normal (0.50)
gi|238487408	Cytoplasm	0.9893	strong (0.91)
gi|238487412	Cytoplasm	0.5654	normal (0.37)
gi|238487644	Cytoplasm	0.7225	small (0.09)
gi|238487668	Mitochondrion	0.8833	normal (0.44)
gi|238487910	Cytoplasm	0.8962	normal (0.37)
gi|238487952	Nucleus	0.5952	small (0.18)
gi|238488004	Cytoplasm	0.9232	normal (0.39)
gi|238488036	Cytoplasm	0.9732	normal (0.65)
gi|238488040	Cytoplasm	0.9958	normal (0.73)
gi|238488122	Mitochondrion	0.9927	strong (0.94)
gi|238488132	Cytoplasm	0.8903	normal (0.61)
gi|238488485	Cytoplasm	0.977	normal (0.46)
gi|238488551	Cytoplasm	0.9498	normal (0.60)
gi|238488573	Cytoplasm	0.8948	normal (0.63)
gi|238488681	Cytoplasm	0.5366	normal (0.44)
gi|238488967	Mitochondrion	1	very strong (1.00)
gi|238488991	Nucleus	0.9602	normal (0.49)
gi|238489009	Cytoplasm	0.7391	normal (0.66)
gi|238489087	Nucleus	0.9863	small (0.28)
gi|238489089	Nucleus	0.8509	small (0.26)
gi|238489147	Cytoplasm	0.9898	normal (0.71)
gi|238489305	Nucleus	0.9255	small (0.18)
gi|238489335	Mitochondrion	0.991	very strong (0.99)
gi|238489489	Cytoplasm	0.8072	normal (0.30)
gi|238489621	Cytoplasm	0.9495	normal (0.39)
gi|238489667	Cytoplasm	0.9954	normal (0.76)
gi|238489777	Nucleus	0.8554	small (0.13)
gi|238489815	Mitochondrion	0.5995	normal (0.48)
gi|238489831	Mitochondrion	0.9955	strong (0.91)
gi|238489905	Cytoplasm	0.6228	small (0.05)
gi|238489911	Mitochondrion	0.9995	very strong (0.96)
gi|238489957	Mitochondrion	1	very strong (1.00)
gi|238490041	Cytoplasm	0.4945	small (0.21)
gi|238490047	Mitochondrion	0.9552	normal (0.77)
gi|238490200	Cytoplasm	0.7959	normal (0.46)
gi|238490530	Mitochondrion	0.9937	strong (0.88)
gi|238490538	Mitochondrion	0.5935	small (0.10)
gi|238490628	Cytoplasm	0.817	normal (0.45)
gi|238490638	Secreted pathway	0.9995	very strong (1.00)
gi|238490644	Cytoplasm	0.7124	normal (0.60)
gi|238490770	Mitochondrion	0.9322	normal (0.68)
gi|238490830	Nucleus	0.7732	small (0.16)
gi|238490888	Cytoplasm	0.9319	normal (0.51)
gi|238490948	Nucleus	0.9892	normal (0.74)
gi|238491020	Cytoplasm	0.637	small (0.10)
gi|238491236	Cytoplasm	0.6043	normal (0.52)
gi|238491250	Cytoplasm	0.9433	normal (0.65)
gi|238491316	Cytoplasm	0.8185	normal (0.55)
gi|238491384	Mitochondrion	0.9837	normal (0.42)
gi|238491402	Mitochondrion	0.9975	very strong (0.99)
gi|238491484	Cytoplasm	0.6001	small (0.23)
gi|238491660	Nucleus	0.9566	normal (0.58)
gi|238491668	Cytoplasm	0.7663	small (0.13)
gi|238491682	Nucleus	0.7025	normal (0.39)
gi|238491688	Cytoplasm	0.8894	normal (0.54)
gi|238491702	Cytoplasm	0.8932	small (0.24)
gi|238491742	Nucleus	0.928	normal (0.43)
gi|238491758	Cytoplasm	0.6865	normal (0.36)
gi|238491872	Cytoplasm	0.9231	small (0.13)
gi|238491888	Secreted pathway	1	very strong (1.00)
gi|238491928	Cytoplasm	0.7192	small (0.10)
gi|238492183	Secreted pathway	0.9995	very strong (0.97)
gi|238492211	Secreted pathway	0.9764	normal (0.78)
gi|238492475	Secreted pathway	0.8736	normal (0.70)
gi|238492737	Cytoplasm	0.8562	small (0.30)
gi|238492793	Nucleus	0.9347	normal (0.36)
gi|238492849	Mitochondrion	0.9641	normal (0.60)
gi|238492929	Mitochondrion	0.9733	normal (0.77)
gi|238492967	Mitochondrion	0.999	very strong (0.97)
gi|238493031	Secreted pathway	0.9996	very strong (0.99)
gi|238493059	Cytoplasm	0.946	normal (0.33)
gi|238493073	Mitochondrion	0.9992	very strong (0.98)
gi|238493081	Nucleus	0.7658	small (0.29)
gi|238493215	Nucleus	0.9996	normal (0.72)
gi|238493253	Mitochondrion	0.9999	very strong (0.99)
gi|238493269	Mitochondrion	0.7663	normal (0.31)
gi|238493273	Mitochondrion	0.9788	very strong (0.96)
gi|238493285	Cytoplasm	0.9974	strong (0.88)
gi|238493355	Secreted pathway	0.8195	small (0.23)
gi|238493357	Cytoplasm	0.7234	normal (0.35)
gi|238493375	Mitochondrion	0.9984	very strong (0.99)
gi|238493415	Cytoplasm	0.9816	strong (0.88)
gi|238493601	Mitochondrion	0.9988	very strong (0.97)
gi|238493609	Cytoplasm	0.8048	small (0.18)
gi|238493647	Secreted pathway	0.9998	very strong (1.00)
gi|238493723	Cytoplasm	0.7832	normal (0.51)
gi|238493867	Mitochondrion	0.9993	very strong (0.99)
gi|238493917	Mitochondrion	0.9871	strong (0.82)
gi|238493939	Nucleus	0.558	normal (0.34)
gi|238493966	Secreted pathway	0.9943	very strong (1.00)
gi|238493968	Cytoplasm	0.514	small (0.25)
gi|238494060	Cytoplasm	0.6266	small (0.27)
gi|238494062	Cytoplasm	0.9884	strong (0.92)
gi|238494106	Mitochondrion	0.6521	normal (0.74)
gi|238494266	Cytoplasm	0.7872	normal (0.39)
gi|238494494	Nucleus	0.709	small (0.28)
gi|238494564	Secreted pathway	0.4933	small (0.21)
gi|238494566	Cytoplasm	0.8911	small (0.27)
gi|238494678	Cytoplasm	0.976	normal (0.52)
gi|238494898	Secreted pathway	1	very strong (1.00)
gi|238495010	Mitochondrion	0.3727	small (0.17)
gi|238495022	Secreted pathway	0.9845	strong (0.93)
gi|238495046	Nucleus	0.9858	normal (0.40)
gi|238495076	Mitochondrion	0.9998	very strong (1.00)
gi|238495436	Nucleus	0.5896	small (0.23)
gi|238495494	Cytoplasm	0.7429	normal (0.37)
gi|238496029	Cytoplasm	0.6261	normal (0.46)
gi|238496065	Cytoplasm	0.9985	strong (0.82)
gi|238496081	Nucleus	0.5319	normal (0.64)
gi|238496155	Nucleus	0.8855	small (0.21)
gi|238496215	Cytoplasm	0.7977	normal (0.62)
gi|238496341	Cytoplasm	0.9672	normal (0.51)
gi|238496355	Cytoplasm	0.9473	normal (0.75)
gi|238496441	Secreted pathway	0.6413	normal (0.45)
gi|238496503	Cytoplasm	0.5557	small (0.25)
gi|238496663	Mitochondrion	1	very strong (1.00)
gi|238496869	Mitochondrion	0.9918	strong (0.91)
gi|238496883	Nucleus	0.5312	normal (0.32)
gi|238497389	Secreted pathway	1	very strong (1.00)
gi|238497411	Cytoplasm	0.9933	normal (0.57)
gi|238497413	Cytoplasm	0.8814	normal (0.38)
gi|238497443	Secreted pathway	0.9999	very strong (1.00)
gi|238497445	Mitochondrion	0.868	normal (0.68)
gi|238497840	Cytoplasm	0.7838	small (0.24)
gi|238498042	Secreted pathway	0.9175	very strong (0.95)
gi|238498248	Nucleus	0.8466	normal (0.37)
gi|238498302	Secreted pathway	0.8166	normal (0.59)
gi|238498332	Nucleus	0.8263	small (0.26)
gi|238498450	Cytoplasm	0.8475	normal (0.63)
gi|238498484	Nucleus	0.9601	normal (0.48)
gi|238498522	Secreted pathway	0.4027	normal (0.35)
gi|238498530	Mitochondrion	0.94	normal (0.77)
gi|238498566	Cytoplasm	0.9963	strong (0.92)
gi|238498580	Cytoplasm	0.6736	small (0.28)
gi|238498638	Secreted pathway	0.97	normal (0.64)
gi|238498742	Secreted pathway	1	very strong (1.00)
gi|238498846	Cytoplasm	0.8544	normal (0.55)
gi|238498888	Mitochondrion	0.9367	normal (0.64)
gi|238498912	Mitochondrion	0.5566	small (0.29)
gi|238498918	Cytoplasm	0.7359	normal (0.53)
gi|238498948	Mitochondrion	0.9997	very strong (0.99)
gi|238499005	Cytoplasm	0.7421	small (0.20)
gi|238499007	Cytoplasm	0.6215	normal (0.33)
gi|238499015	Mitochondrion	1	very strong (1.00)
gi|238499309	Secreted pathway	1	very strong (1.00)
gi|238499327	Cytoplasm	0.8749	normal (0.70)
gi|238499383	Cytoplasm	0.989	normal (0.74)
gi|238499421	Cytoplasm	0.8114	normal (0.41)
gi|238499569	Secreted pathway	0.8384	normal (0.47)
gi|238499645	Mitochondrion	0.9994	very strong (0.99)
gi|238499661	Cytoplasm	0.9988	strong (0.83)
gi|238499815	Nucleus	0.9221	normal (0.49)
gi|238499819	Cytoplasm	0.5304	small (0.30)
gi|238499827	Secreted pathway	0.9701	strong (0.94)
gi|238499861	Nucleus	0.8898	normal (0.61)
gi|238499969	Cytoplasm	0.7126	normal (0.30)
gi|238500097	Cytoplasm	0.7817	normal (0.42)
gi|238500289	Cytoplasm	0.761	small (0.15)
gi|238500363	Cytoplasm	0.9785	normal (0.42)
gi|238501096	Nucleus	0.9244	normal (0.41)
gi|238501294	Mitochondrion	0.9535	normal (0.35)
gi|238501360	Cytoplasm	0.5568	normal (0.40)
gi|238501362	Mitochondrion	0.9995	very strong (0.98)
gi|238501448	Mitochondrion	0.9822	very strong (0.97)
gi|238501490	Secreted pathway	0.8632	normal (0.78)
gi|238501678	Cytoplasm	0.9465	normal (0.74)
gi|238501806	Secreted pathway	0.9995	very strong (1.00)
gi|238501850	Mitochondrion	0.9974	very strong (0.97)
gi|238501932	Cytoplasm	0.8305	normal (0.47)
gi|238501980	Secreted pathway	0.9994	very strong (1.00)
gi|238502409	Cytoplasm	0.957	strong (0.84)
gi|238502447	Mitochondrion	0.5885	small (0.12)
gi|238502469	Cytoplasm	0.9297	normal (0.55)
gi|238502631	Nucleus	0.9642	small (0.28)
gi|238502713	Cytoplasm	0.6576	normal (0.73)
gi|238502739	Nucleus	0.6598	normal (0.55)
gi|238502753	Cytoplasm	0.7082	normal (0.44)
gi|238502861	Cytoplasm	0.9936	strong (0.87)
gi|238502865	Cytoplasm	0.9284	normal (0.54)
gi|238502925	Mitochondrion	1	very strong (1.00)
gi|238502993	Mitochondrion	0.6127	normal (0.59)
gi|238503079	Cytoplasm	0.6988	normal (0.37)
gi|238503095	Cytoplasm	0.9004	normal (0.40)
gi|238503193	Cytoplasm	0.9602	strong (0.81)
gi|238503321	Cytoplasm	0.5894	normal (0.37)
gi|238503329	Mitochondrion	0.9999	very strong (0.99)
gi|238503331	Mitochondrion	0.9997	very strong (0.98)
gi|238503333	Mitochondrion	0.9981	very strong (0.99)
gi|238503355	Cytoplasm	0.9978	strong (0.91)
gi|238503382	Nucleus	0.4356	small (0.09)
gi|238503398	Nucleus	0.9984	normal (0.73)
gi|238503416	Nucleus	0.4247	small (0.11)
gi|238503470	Mitochondrion	0.9053	normal (0.78)
gi|238503526	Cytoplasm	0.9013	normal (0.62)
gi|238503550	Mitochondrion	0.4154	small (0.08)
gi|238503556	Cytoplasm	0.89	normal (0.49)
gi|238503594	Nucleus	0.9938	normal (0.58)
gi|238503648	Mitochondrion	0.9996	very strong (0.98)
gi|238503774	Secreted pathway	0.912	normal (0.75)
gi|238503776	Secreted pathway	1	very strong (1.00)
gi|238503790	Nucleus	0.6738	small (0.19)
gi|238503814	Cytoplasm	0.9967	strong (0.92)
gi|238503920	Nucleus	0.5856	normal (0.34)
gi|238503928	Mitochondrion	0.6697	small (0.18)
gi|238503950	Cytoplasm	0.9299	normal (0.79)
gi|238503976	Cytoplasm	0.8532	normal (0.58)
gi|238503978	Cytoplasm	0.6738	normal (0.33)
gi|238504096	Secreted pathway	0.9999	very strong (0.99)
gi|238504148	Nucleus	0.8339	normal (0.63)
gi|238504156	Cytoplasm	0.9612	strong (0.85)
gi|238504174	Cytoplasm	0.8288	normal (0.52)
gi|238504184	Cytoplasm	0.9521	normal (0.70)
gi|238504300	Nucleus	0.5198	normal (0.32)
gi|238504362	Nucleus	0.8972	normal (0.60)
gi|238504400	Mitochondrion	0.7612	normal (0.78)
gi|238504428	Cytoplasm	0.9941	normal (0.60)
gi|238504518	Cytoplasm	0.9546	normal (0.34)
gi|238504614	Cytoplasm	0.553	small (0.24)
gi|238504723	Secreted pathway	0.9573	very strong (0.98)
gi|238504838	Cytoplasm	0.5817	normal (0.34)
gi|238504874	Cytoplasm	0.9555	normal (0.67)
gi|238505058	Nucleus	0.7157	small (0.30)
gi|238505090	Cytoplasm	0.9966	strong (0.94)
gi|238505092	Secreted pathway	1	very strong (1.00)
gi|238505130	Cytoplasm	0.7014	normal (0.44)
gi|238505132	Nucleus	0.8208	normal (0.57)
gi|238505216	Nucleus	0.9525	normal (0.54)
gi|238505284	Mitochondrion	1	very strong (1.00)
gi|238505483	Nucleus	0.8259	small (0.23)
gi|238505502	Mitochondrion	0.6373	normal (0.49)
gi|238505530	Nucleus	0.843	small (0.23)
gi|238505532	Nucleus	0.7645	normal (0.32)
gi|238506010	Nucleus	0.9326	normal (0.49)
gi|238506124	Cytoplasm	0.8134	small (0.07)
gi|238506138	Mitochondrion	0.9997	very strong (0.98)
gi|238506144	Nucleus	0.9778	small (0.29)
gi|238506413	Cytoplasm	0.6415	normal (0.46)
gi|238506539	Cytoplasm	0.5392	small (0.22)
gi|238506609	Nucleus	0.657	small (0.19)
gi|238506669	Mitochondrion	0.9479	normal (0.72)
gi|238506903	Secreted pathway	1	very strong (1.00)
gi|238506929	Mitochondrion	0.9924	strong (0.94)
gi|238506939	Cytoplasm	0.9527	normal (0.79)
gi|238506941	Mitochondrion	1	very strong (1.00)
gi|238506943	Mitochondrion	1	very strong (1.00)
gi|238506985	Mitochondrion	1	very strong (1.00)
gi|238507229	Nucleus	0.8088	normal (0.45)
gi|238507263	Secreted pathway	0.8274	normal (0.45)
gi|238507447	Secreted pathway	0.9975	very strong (0.96)
gi|238507618	Cytoplasm	0.7876	normal (0.31)
gi|238507866	Cytoplasm	0.6294	small (0.14)
gi|238507888	Cytoplasm	0.6947	normal (0.34)
gi|238507974	Cytoplasm	0.4469	small (0.14)
gi|238508122	Secreted pathway	0.545	normal (0.34)
gi|238508277	Cytoplasm	0.5875	small (0.21)
gi|238508534	Mitochondrion	0.8539	normal (0.56)
gi|238508539	Secreted pathway	0.6391	normal (0.66)
gi|238508549	Cytoplasm	0.9304	normal (0.45)
gi|238508701	Secreted pathway	1	very strong (1.00)
gi|238508759	Cytoplasm	0.575	small (0.20)
gi|238508772	Mitochondrion	0.9999	very strong (0.99)
