# Supplementary material for: Lysine Succinylation Contributes to Aflatoxin Production and Pathogenicity in Aspergillus flavus
Source: Mol Cell Proteomics. 2018 Jan 3;17(3):457–71. doi: 10.1074/mcp.RA117.000393 (PMC5836371; doi:10.1074/mcp.RA117.000393)
Supplement: Supplemental Data [file supp_RA117.000393_133046_1_supp_36569_p0skbz.xlsx]

## Sheet: Sheet1
Supplementary Table 5. Gene-annotation enrichment of succinylated proteins using DAVID.
Category	Go	Term	Count	%	p-Value	Accessions	List Total	Pop Hits	Pop Total	Fold Enrichment	Bonferroni	Benjamini	FDR
biological processes	GO:0006412	translation	68	19.4842	1.55017e-35	238508759, 238491660, 238492793, 238489305, 238496503, 238503416, 238503920, 238505530, 238502631, 238508549, 238493081, 238504300, 238505532, 238495494, 238492849, 238498912, 238507888, 238501490, 238494266, 238493609, 238503382, 238503976, 238486396, 238503550, 238487400, 238498332, 238503978, 238485023, 238503790, 238499421, 238491742, 238493355, 238484901, 238487282, 238493357, 238503079, 238…	220	194	3509	5.59072	5.02254e-33	5.02254e-33	2.09579e-32
biological processes	GO:0006091	generation of precursor metabolites and energy	27	7.73639	7.55731e-14	238485442, 238503333, 238493253, 238506929, 238496869, 238506985, 238506943, 238489335, 238485566, 238493966, 238505284, 238486730, 238501932, 238489957, 238503648, 238488036, 238493415, 238492929, 238498522, 238487354, 238506138, 238496663, 238484929, 238483361, 238488122, 238483087, 238483061	220	75	3509	5.742	2.44964e-11	1.22482e-11	1.02218e-10
biological processes	GO:0019320	hexose catabolic process	15	4.29799	6.49638e-09	238485442, 238505090, 238492929, 238485566, 238498522, 238493966, 238486730, 238501932, 238484929, 238489957, 238483435, 238484431, 238488036, 238487910, 238493415	220	35	3509	6.83571	2.10482e-06	7.01609e-07	8.78295e-06
biological processes	GO:0006007	glucose catabolic process	15	4.29799	6.49638e-09	238485442, 238505090, 238492929, 238485566, 238498522, 238493966, 238486730, 238501932, 238484929, 238489957, 238483435, 238484431, 238488036, 238487910, 238493415	220	35	3509	6.83571	2.10482e-06	7.01609e-07	8.78295e-06
biological processes	GO:0046365	monosaccharide catabolic process	15	4.29799	6.49638e-09	238485442, 238505090, 238492929, 238485566, 238498522, 238493966, 238486730, 238501932, 238484929, 238489957, 238483435, 238484431, 238488036, 238487910, 238493415	220	35	3509	6.83571	2.10482e-06	7.01609e-07	8.78295e-06
biological processes	GO:0006006	glucose metabolic process	16	4.58453	1.15565e-08	238485442, 238505090, 238492929, 238485566, 238498522, 238493966, 238491688, 238486730, 238501932, 238484929, 238489957, 238483435, 238484431, 238488036, 238487910, 238493415	220	42	3509	6.07619	3.7443e-06	9.36077e-07	1.56241e-05
biological processes	GO:0046164	alcohol catabolic process	15	4.29799	2.287e-08	238485442, 238505090, 238492929, 238485566, 238498522, 238493966, 238486730, 238501932, 238484929, 238489957, 238483435, 238484431, 238488036, 238487910, 238493415	220	38	3509	6.29605	7.40984e-06	1.48197e-06	3.09196e-05
biological processes	GO:0044275	cellular carbohydrate catabolic process	15	4.29799	3.37247e-08	238485442, 238505090, 238492929, 238485566, 238498522, 238493966, 238486730, 238501932, 238484929, 238489957, 238483435, 238484431, 238488036, 238487910, 238493415	220	39	3509	6.13462	1.09267e-05	1.82113e-06	4.5595e-05
biological processes	GO:0019318	hexose metabolic process	17	4.87106	5.78191e-08	238485442, 238505090, 238492929, 238485566, 238498522, 238493966, 238491688, 238486730, 238501932, 238484929, 238489957, 238506903, 238483435, 238484431, 238488036, 238487910, 238493415	220	53	3509	5.11604	1.87332e-05	2.6762e-06	7.81701e-05
biological processes	GO:0006096	glycolysis	11	3.15186	7.79846e-08	238485442, 238486730, 238501932, 238484929, 238489957, 238492929, 238485566, 238488036, 238498522, 238493966, 238493415	220	20	3509	8.7725	2.52667e-05	3.15837e-06	0.000105433
biological processes	GO:0005996	monosaccharide metabolic process	17	4.87106	2.45846e-06	238485442, 238505090, 238492929, 238485566, 238498522, 238493966, 238491688, 238486730, 238501932, 238484929, 238489957, 238506903, 238483435, 238484431, 238488036, 238487910, 238493415	220	68	3509	3.9875	0.000796225	8.85007e-05	0.00332373
biological processes	GO:0006084	acetyl-CoA metabolic process	9	2.5788	5.15036e-06	238505284, 238506138, 238503333, 238506985, 238488122, 238489335, 238483033, 238503648, 238487354	220	18	3509	7.975	0.00166733	0.000166858	0.00696294
biological processes	GO:0006099	tricarboxylic acid cycle	8	2.29226	3.80715e-05	238505284, 238506138, 238503333, 238506985, 238488122, 238489335, 238503648, 238487354	220	17	3509	7.50588	0.0122596	0.00112077	0.0514595
biological processes	GO:0009060	aerobic respiration	8	2.29226	3.80715e-05	238505284, 238506138, 238503333, 238506985, 238488122, 238489335, 238503648, 238487354	220	17	3509	7.50588	0.0122596	0.00112077	0.0514595
biological processes	GO:0051187	cofactor catabolic process	8	2.29226	3.80715e-05	238505284, 238506138, 238503333, 238506985, 238488122, 238489335, 238503648, 238487354	220	17	3509	7.50588	0.0122596	0.00112077	0.0514595
biological processes	GO:0046356	acetyl-CoA catabolic process	8	2.29226	3.80715e-05	238505284, 238506138, 238503333, 238506985, 238488122, 238489335, 238503648, 238487354	220	17	3509	7.50588	0.0122596	0.00112077	0.0514595
biological processes	GO:0009109	coenzyme catabolic process	8	2.29226	3.80715e-05	238505284, 238506138, 238503333, 238506985, 238488122, 238489335, 238503648, 238487354	220	17	3509	7.50588	0.0122596	0.00112077	0.0514595
biological processes	GO:0045333	cellular respiration	9	2.5788	6.23428e-05	238505284, 238506138, 238503333, 238493253, 238506985, 238488122, 238489335, 238503648, 238487354	220	24	3509	5.98125	0.0199971	0.00168189	0.0842531
biological processes	GO:0015980	energy derivation by oxidation of organic compounds	9	2.5788	0.000118732	238505284, 238506138, 238503333, 238493253, 238506985, 238488122, 238489335, 238503648, 238487354	220	26	3509	5.52115	0.0377409	0.00295497	0.160404
biological processes	GO:0045454	cell redox homeostasis	9	2.5788	0.000357716	238504400, 238502753, 238499383, 238493073, 238491484, 238496065, 238499827, 238501980, 238503814	220	30	3509	4.785	0.109454	0.00824586	0.482541
biological processes	GO:0019725	cellular homeostasis	9	2.5788	0.000456613	238504400, 238502753, 238499383, 238493073, 238491484, 238496065, 238499827, 238501980, 238503814	220	31	3509	4.63065	0.137548	0.00981658	0.615568
biological processes	GO:0006414	translational elongation	5	1.43266	0.00084678	238499327, 238493355, 238494106, 238501490, 238486572	220	8	3509	9.96875	0.240027	0.0170083	1.13878
biological processes	GO:0042592	homeostatic process	9	2.5788	0.000892871	238504400, 238502753, 238499383, 238493073, 238491484, 238496065, 238499827, 238501980, 238503814	220	34	3509	4.22206	0.251302	0.0168806	1.20042
biological processes	GO:0006457	protein folding	11	3.15186	0.000967577	238501294, 238503321, 238508277, 238486086, 238493601, 238491702, 238493375, 238493059, 238490530, 238499569, 238504096	220	51	3509	3.4402	0.269223	0.0172739	1.30025
biological processes	GO:0016052	carbohydrate catabolic process	15	4.29799	0.00115316	238485442, 238505090, 238492929, 238485566, 238498522, 238493966, 238486730, 238501932, 238484929, 238489957, 238483435, 238484431, 238488036, 238487910, 238493415	220	90	3509	2.65833	0.311912	0.0194834	1.54784
biological processes	GO:0006732	coenzyme metabolic process	12	3.4384	0.0167358	238505284, 238506138, 238503333, 238505090, 238506985, 238488122, 238489335, 238483033, 238503648, 238483435, 238487354, 238487910	220	86	3509	2.22558	0.995782	0.239223	20.4018
biological processes	GO:0034622	cellular macromolecular complex assembly	7	2.00573	0.0169985	238504156, 238483539, 238489087, 238489089, 238506144, 238488573, 238503398	220	34	3509	3.28382	0.996131	0.232424	20.6889
biological processes	GO:0006090	pyruvate metabolic process	3	0.859599	0.0213952	238491688, 238482693, 238493415	220	4	3509	11.9625	0.999095	0.27277	25.3528
biological processes	GO:0051186	cofactor metabolic process	13	3.72493	0.0234943	238503333, 238505090, 238506985, 238489335, 238483033, 238487354, 238506138, 238505284, 238490047, 238488122, 238503648, 238483435, 238487910	220	102	3509	2.03284	0.999549	0.284599	27.4887
biological processes	GO:0006334	nucleosome assembly	4	1.14613	0.0346765	238489087, 238489089, 238506144, 238503398	220	12	3509	5.31667	0.999989	0.379011	37.9444
biological processes	GO:0065004	protein-DNA complex assembly	4	1.14613	0.0346765	238489087, 238489089, 238506144, 238503398	220	12	3509	5.31667	0.999989	0.379011	37.9444
biological processes	GO:0031497	chromatin assembly	4	1.14613	0.0346765	238489087, 238489089, 238506144, 238503398	220	12	3509	5.31667	0.999989	0.379011	37.9444
biological processes	GO:0034728	nucleosome organization	4	1.14613	0.0346765	238489087, 238489089, 238506144, 238503398	220	12	3509	5.31667	0.999989	0.379011	37.9444
biological processes	GO:0034621	cellular macromolecular complex subunit organization	7	2.00573	0.0355826	238504156, 238483539, 238489087, 238489089, 238506144, 238488573, 238503398	220	40	3509	2.79125	0.999992	0.37472	38.7273
biological processes	GO:0022900	electron transport chain	4	1.14613	0.0430556	238505284, 238493253, 238506929, 238496869	220	13	3509	4.90769	0.999999	0.422145	44.844
biological processes	GO:0006323	DNA packaging	4	1.14613	0.0430556	238489087, 238489089, 238506144, 238503398	220	13	3509	4.90769	0.999999	0.422145	44.844
molecular functions	GO:0003735	structural constituent of ribosome	62	17.765	2.80273e-51	238508759, 238491660, 238492793, 238489305, 238496503, 238503416, 238503920, 238505530, 238502631, 238493081, 238505532, 238498912, 238492849, 238507888, 238501490, 238494266, 238493609, 238503382, 238486396, 238503550, 238487400, 238498332, 238503978, 238485023, 238503790, 238499421, 238491742, 238493355, 238487282, 238484901, 238493357, 238503079, 238482363, 238486822, 238489911, 238495046, 238…	251	110	4764	10.6979	7.95975e-49	7.95975e-49	3.71398e-48
molecular functions	GO:0005198	structural molecule activity	64	18.3381	4.27583e-47	238508759, 238491660, 238492793, 238489305, 238496503, 238503416, 238503920, 238505530, 238502631, 238493081, 238505532, 238498912, 238492849, 238507888, 238501490, 238494266, 238493609, 238503382, 238486396, 238503550, 238487400, 238498332, 238503978, 238485023, 238503790, 238499421, 238491742, 238493355, 238484901, 238487282, 238493357, 238503079, 238482363, 238486822, 238489911, 238495046, 238…	251	134	4764	9.06511	1.21434e-44	6.07168e-45	5.66603e-44
molecular functions	GO:0000287	magnesium ion binding	11	3.15186	0.000849981	238484693, 238503976, 238484929, 238498450, 238486858, 238488122, 238486686, 238489335, 238499007, 238485013, 238488036	251	59	4764	3.53866	0.214549	0.0773443	1.12049
molecular functions	GO:0016859	cis-trans isomerase activity	6	1.7192	0.00140533	238501294, 238508277, 238486086, 238491702, 238493059, 238499569	251	17	4764	6.69885	0.329274	0.0950256	1.8463
molecular functions	GO:0003755	peptidyl-prolyl cis-trans isomerase activity	6	1.7192	0.00140533	238501294, 238508277, 238486086, 238491702, 238493059, 238499569	251	17	4764	6.69885	0.329274	0.0950256	1.8463
molecular functions	GO:0015078	hydrogen ion transmembrane transporter activity	8	2.29226	0.00267467	238496663, 238506929, 238483361, 238506943, 238502925, 238483087, 238483061, 238506941	251	37	4764	4.1038	0.532626	0.141119	3.48679
molecular functions	GO:0003723	RNA binding	14	4.01146	0.00282866	238505483, 238489305, 238503976, 238488551, 238503978, 238493081, 238485023, 238506609, 238498248, 238505532, 238505502, 238496215, 238486304, 238507888	251	104	4764	2.55501	0.552678	0.12548	3.68407
molecular functions	GO:0003746	translation elongation factor activity	6	1.7192	0.00388903	238499327, 238496883, 238482677, 238494106, 238486304, 238491236	251	21	4764	5.42288	0.669332	0.146228	5.03247
molecular functions	GO:0015077	monovalent inorganic cation transmembrane transporter activity	8	2.29226	0.0042348	238496663, 238506929, 238483361, 238506943, 238502925, 238483087, 238483061, 238506941	251	40	4764	3.79602	0.700379	0.139855	5.46837
molecular functions	GO:0019843	rRNA binding	4	1.14613	0.00656762	238505483, 238489305, 238485023, 238505532	251	8	4764	9.49004	0.846085	0.187735	8.36129
molecular functions	GO:0070011	peptidase activity, acting on L-amino acid peptides	19	5.44413	0.0091238	238490948, 238501678, 238505092, 238502713, 238508701, 238488967, 238503329, 238506124, 238482725, 238493647, 238492183, 238486428, 238486106, 238486794, 238506413, 238491384, 238507263, 238507447, 238493917	251	188	4764	1.9182	0.925953	0.229184	11.4371
molecular functions	GO:0008233	peptidase activity	20	5.73066	0.00946222	238490948, 238501678, 238505092, 238502713, 238508701, 238488967, 238503329, 238506124, 238499645, 238482725, 238493647, 238492183, 238486428, 238486106, 238486794, 238506413, 238491384, 238507263, 238507447, 238493917	251	203	4764	1.86996	0.932799	0.217656	11.8371
molecular functions	GO:0046933	hydrogen ion transporting ATP synthase activity, rotational mechanism	4	1.14613	0.00947306	238496663, 238483361, 238506943, 238483087	251	9	4764	8.43559	0.933007	0.201695	11.8499
molecular functions	GO:0046961	proton-transporting ATPase activity, rotational mechanism	4	1.14613	0.0220745	238496663, 238483361, 238506943, 238483087	251	12	4764	6.32669	0.998235	0.385929	25.6058
molecular functions	GO:0005525	GTP binding	11	3.15186	0.0229248	238488004, 238499327, 238482571, 238504156, 238496883, 238503095, 238487274, 238503355, 238483539, 238503594, 238486636	251	93	4764	2.24496	0.998621	0.375284	26.4584
molecular functions	GO:0032561	guanyl ribonucleotide binding	11	3.15186	0.0229248	238488004, 238499327, 238482571, 238504156, 238496883, 238503095, 238487274, 238503355, 238483539, 238503594, 238486636	251	93	4764	2.24496	0.998621	0.375284	26.4584
molecular functions	GO:0019001	guanyl nucleotide binding	11	3.15186	0.0229248	238488004, 238499327, 238482571, 238504156, 238496883, 238503095, 238487274, 238503355, 238483539, 238503594, 238486636	251	93	4764	2.24496	0.998621	0.375284	26.4584
molecular functions	GO:0022890	inorganic cation transmembrane transporter activity	8	2.29226	0.039101	238496663, 238506929, 238483361, 238506943, 238502925, 238483087, 238483061, 238506941	251	61	4764	2.48919	0.999988	0.530071	41.0535
molecular functions	GO:0004175	endopeptidase activity	10	2.86533	0.0450952	238492183, 238486106, 238486794, 238501678, 238502713, 238505092, 238488967, 238503329, 238507263, 238482725	251	90	4764	2.1089	0.999998	0.559149	45.7443
cellular component	GO:0005840	ribosome	65	18.6246	2.98678e-41	238508759, 238491660, 238492793, 238486348, 238489305, 238496503, 238503416, 238503920, 238505530, 238502631, 238493081, 238505532, 238498912, 238492849, 238507888, 238501490, 238494266, 238493609, 238503382, 238486396, 238503550, 238487400, 238498332, 238503978, 238485023, 238503790, 238499421, 238491742, 238493355, 238484901, 238487282, 238493357, 238503079, 238482363, 238483963, 238486822, 238…	110	129	1235	5.65715	2.71797e-39	2.71797e-39	3.25616e-38
cellular component	GO:0043232	intracellular non-membrane-bounded organelle	74	21.2034	1.45069e-33	238508759, 238492793, 238491660, 238486348, 238489305, 238496503, 238503416, 238503920, 238505530, 238502631, 238506144, 238493081, 238505532, 238492849, 238498912, 238489087, 238507888, 238501490, 238489089, 238494266, 238493609, 238503382, 238486396, 238503550, 238487400, 238498332, 238503978, 238485023, 238503790, 238499421, 238491742, 238493355, 238484901, 238487282, 238493357, 238494062, 238…	110	220	1235	3.77645	1.32013e-31	6.60065e-32	1.58153e-30
cellular component	GO:0043228	non-membrane-bounded organelle	74	21.2034	1.45069e-33	238508759, 238492793, 238491660, 238486348, 238489305, 238496503, 238503416, 238503920, 238505530, 238502631, 238506144, 238493081, 238505532, 238492849, 238498912, 238489087, 238507888, 238501490, 238489089, 238494266, 238493609, 238503382, 238486396, 238503550, 238487400, 238498332, 238503978, 238485023, 238503790, 238499421, 238491742, 238493355, 238484901, 238487282, 238493357, 238494062, 238…	110	220	1235	3.77645	1.32013e-31	6.60065e-32	1.58153e-30
cellular component	GO:0030529	ribonucleoprotein complex	66	18.9112	5.9334e-31	238508759, 238491660, 238492793, 238486348, 238489305, 238496503, 238503416, 238503920, 238505530, 238502631, 238493081, 238505532, 238492849, 238498912, 238507888, 238501490, 238494266, 238493609, 238503382, 238486396, 238503550, 238487400, 238490830, 238498332, 238503978, 238485023, 238503790, 238499421, 238491742, 238493355, 238484901, 238487282, 238493357, 238503079, 238482363, 238483963, 238…	110	182	1235	4.07143	5.39939e-29	1.7998e-29	6.46854e-28
cellular component	GO:0033279	ribosomal subunit	11	3.15186	9.03542e-07	238492793, 238493081, 238503790, 238506609, 238505532, 238489911, 238495046, 238493357, 238492849, 238489667, 238503978	110	19	1235	6.5	8.2219e-05	2.05554e-05	0.000985029
cellular component	GO:0015935	small ribosomal subunit	7	2.00573	0.000132472	238493081, 238506609, 238505532, 238489911, 238493357, 238489667, 238503978	110	11	1235	7.14463	0.0119834	0.00240825	0.144326
cellular component	GO:0045261	proton-transporting ATP synthase complex, catalytic core F(1)	4	1.14613	0.0109842	238496663, 238483361, 238506943, 238483087	110	6	1235	7.48485	0.633989	0.154236	11.3444
cellular component	GO:0045259	proton-transporting ATP synthase complex	5	1.43266	0.0219747	238496663, 238483361, 238506943, 238483087, 238483061	110	13	1235	4.31818	0.867609	0.250881	21.5131
cellular component	GO:0015934	large ribosomal subunit	4	1.14613	0.0269674	238492793, 238503790, 238495046, 238492849	110	8	1235	5.61364	0.916902	0.267262	25.7724
KEGG pathway	afv03010	Ribosome	60	17.192	1.63784e-41	238508759, 238491660, 238492793, 238486348, 238489305, 238496503, 238503416, 238503920, 238502631, 238505530, 238493081, 238505532, 238498912, 238507888, 238494266, 238493609, 238503382, 238503550, 238498332, 238503978, 238485023, 238503790, 238499421, 238491742, 238493355, 238484901, 238487282, 238493357, 238503079, 238482363, 238483963, 238486822, 238489911, 238495046, 238493273, 238498484, 238…	147	75	1062	5.77959	8.68057e-40	8.68057e-40	1.59796e-38
KEGG pathway	afv00010	Glycolysis / Gluconeogenesis	16	4.58453	4.57883e-07	238485442, 238499015, 238492929, 238485566, 238494678, 238498522, 238486730, 238501932, 238500097, 238484929, 238493073, 238489957, 238484431, 238488036, 238482693, 238493415	147	28	1062	4.12828	2.42675e-05	1.21338e-05	0.000446732
KEGG pathway	afv00020	Citrate cycle (TCA cycle)	15	4.29799	5.84215e-06	238499015, 238503333, 238490538, 238506985, 238493966, 238487354, 238491688, 238506138, 238505284, 238493073, 238489957, 238508772, 238503648, 238482699, 238482693	147	29	1062	3.73681	0.000309587	0.000103206	0.00569975
KEGG pathway	afv00620	Pyruvate metabolism	11	3.15186	0.000265619	238491250, 238491688, 238499015, 238508539, 238484929, 238493073, 238489957, 238482699, 238482693, 238493966, 238493723	147	22	1062	3.61224	0.013981	0.00351373	0.25885
KEGG pathway	afv00190	Oxidative phosphorylation	15	4.29799	0.0106213	238483631, 238484693, 238493253, 238487382, 238506929, 238506985, 238506943, 238503329, 238502925, 238506941, 238505284, 238501448, 238496663, 238483361, 238483061	147	54	1062	2.0068	0.432173	0.107017	9.89377
