# Supplementary material for: Lysine Succinylation Contributes to Aflatoxin Production and Pathogenicity in Aspergillus flavus
Source: Mol Cell Proteomics. 2018 Jan 3;17(3):457–71. doi: 10.1074/mcp.RA117.000393 (PMC5836371; doi:10.1074/mcp.RA117.000393)
Supplement: Supplemental Data [file supp_RA117.000393_133046_1_supp_36572_p0skbz.xlsx]

## Sheet: Sheet1
Supplementary Table 6. KEGG pathways analysis of succinylated proteins.
afv01100 Metabolic pathways - Aspergillus flavus (94)
gi|238502861	AFLA_004630	farnesyl-pyrophosphate synthetase
gi|238502925	AFLA_004950	cytochrome c oxidase subunit Va, putative
gi|238503193	AFLA_006300	nucleoside diphosphate kinase
gi|238503329	AFLA_007000	ubiquinol-cytochrome C reductase complex core protein 2, putative
gi|238503333	AFLA_007020	citrate synthase (Cit1), putative
gi|238507866	AFLA_008890	glutamate decarboxylase
gi|238508539	AFLA_012160	acetyl-CoA acetyltransferase, putative
gi|238489147	AFLA_017910	transketolase TktA
gi|238489335	AFLA_018850	isocitrate dehydrogenase, NAD-dependent
gi|238489905	AFLA_021700	aminotransferase, class V, putative
gi|238489957	AFLA_021960	pyruvate dehydrogenase E1 component alpha subunit, putative
gi|238490047	AFLA_022410	coproporphyrinogen III oxidase, putative
gi|238485442	AFLA_024480	6-phosphofructokinase alpha subunit
gi|238485566	AFLA_025100	glyceraldehyde 3-phosphate dehydrogenase GpdA
gi|238485838	AFLA_026470	aspartate aminotransferase, putative
gi|238486014	AFLA_027350	saccharopine dehydrogenase Lys9, putative
gi|238486406	AFLA_029310	alcohol dehydrogenase, zinc-containing, putative
gi|238486686	AFLA_030710	phosphoglucomutase PgmA
gi|238486730	AFLA_030930	fructose-bisphosphate aldolase, class II
gi|238486738	AFLA_030970	homoserine dehydrogenase
gi|238486858	AFLA_031570	pyruvate decarboxylase PdcA, putative
gi|238486950	AFLA_032030	hydroxymethylglutaryl-CoA synthase Erg13, putative
gi|238487038	AFLA_032470	phosphoglycolate phosphatase, putative
gi|238487354	AFLA_034050	mitochondrial aconitate hydratase, putative
gi|238487382	AFLA_034190	NADH-ubiquinone oxidoreductase 39 kDa subunit, putative
gi|238487910	AFLA_036840	6-phosphogluconate dehydrogenase Gnd1, putative
gi|238488036	AFLA_037480	enolase/allergen Asp F 22
gi|238488122	AFLA_037910	NAD(+)-isocitrate dehydrogenase subunit I
gi|238488132	AFLA_037960	glucosamine-fructose-6-phosphate aminotransferase
gi|238492211	AFLA_038790	adenosine deaminase family protein
gi|238492737	AFLA_041430	glutamine synthetase, putative
gi|238492929	AFLA_042390	glyceraldehyde 3-phosphate dehydrogenase, putative
gi|238493073	AFLA_043110	dihydrolipoamide dehydrogenase
gi|238493215	AFLA_043820	DNA polymerase alpha catalytic subunit, putative
gi|238493253	AFLA_044010	NADH-ubiquinone oxidoreductase 299 kDa subunit, putative
gi|238493269	AFLA_044090	urate oxydase UaZ
gi|238493415	AFLA_044820	glucose-6-phosphate isomerase
gi|238493723	AFLA_046360	acetyl-CoA carboxylase, putative
gi|238493867	AFLA_047080	cytosolic hydroxymethyltransferase, putative
gi|238493917	AFLA_047330	leukotriene A4 hydrolase
gi|238503526	AFLA_048690	alcohol dehydrogenase, putative
gi|238503556	AFLA_048840	adenosine kinase, putative
gi|238503648	AFLA_049290	citrate synthase Cit1, putative
gi|238504174	AFLA_051930	glutamine synthetase
gi|238504428	AFLA_053200	homoserine dehydrogenase, putative
gi|238493966	AFLA_054750	malate dehydrogenase, NAD-dependent
gi|238494564	AFLA_057740	aldehyde dehydrogenase, putative
gi|238494678	AFLA_058310	formaldehyde dehydrogenase
gi|238495076	AFLA_060300	Ketol-acid reductoisomerase
gi|238498450	AFLA_069010	S-adenosylmethionine synthetase
gi|238498522	AFLA_069370	phosphoglycerate kinase PgkA, putative (EC:2.7.2.3)
gi|238498566	AFLA_069590	adenosylhomocysteinase
gi|238498846	AFLA_070990	UTP-glucose-1-phosphate uridylyltransferase Ugp1, putative
gi|238498888	AFLA_071200	hypothetical protein
gi|238498918	AFLA_071350	UDP-N-acetylglucosamine pyrophosphorylase
gi|238482685	AFLA_076640	phospholipase PldA, putative
gi|238482693	AFLA_076680	pyruvate dehydrogenase complex, dihydrolipoamide acetyltransferase
gi|238482699	AFLA_076710	malate dehydrogenase, NAD-dependent
gi|238483061	AFLA_078520	mitochondrial ATPase subunit ATP4, putative
gi|238483087	AFLA_078650	mitochondrial F1 ATPase subunit alpha, putative
gi|238483277	AFLA_079600	acyl-CoA:6-aminopenicillanic-acid-acyltransferase, putative
gi|238483361	AFLA_080020	ATP synthase gamma chain, mitochondrial precursor, putative
gi|238483435	AFLA_080390	6-phosphogluconolactonase, putative
gi|238483631	AFLA_081380	cytochrome C1/Cyt1, putative
gi|238484431	AFLA_085400	phosphoglycerate mutase, 2,3-bisphosphoglycerate-independent
gi|238484435	AFLA_085420	serine hydroxymethyltransferase, putative
gi|238484929	AFLA_087900	pyruvate kinase
gi|238499005	AFLA_089160	fatty acid synthase beta subunit, putative
gi|238499007	AFLA_089170	fatty acid synthase alpha subunit FasA
gi|238499015	AFLA_089210	pyruvate dehydrogenase E1 beta subunit PdbA, putative
gi|238500097	AFLA_094630	triosephosphate isomerase
gi|238504874	AFLA_097930	sorbitol/xylitol dehydrogenase, putative
gi|238505090	AFLA_099010	transaldolase
gi|238505284	AFLA_099990	succinate dehydrogenase subunit Sdh1, putative
gi|238506124	AFLA_103940	glutamate carboxypeptidase, putative
gi|238506138	AFLA_104010	dihydrolipoamide succinyltransferase, putative
gi|238490538	AFLA_106350	ATP citrate lyase subunit (Acl), putatibe
gi|238490628	AFLA_106800	guanine deaminase, putative
gi|238490644	AFLA_106880	aldehyde reductase (AKR1), putative
gi|238490888	AFLA_108100	argininosuccinate synthase
gi|238491688	AFLA_112120	pyruvate carboxylase, putative
gi|238491758	AFLA_112470	cobalamin-independent methionine synthase MetH/D
gi|238491928	AFLA_113320	Glutamate/Leucine/Phenylalanine/Valine dehydrogenase, putative
gi|238508772	AFLA_115170	succinyl-CoA synthetase beta subunit, putative
gi|238506929	AFLA_119590	ubiquinol-cytochrome c reductase iron-sulfur subunit precursor
gi|238506941	AFLA_119650	cytochrome c oxidase subunit V
gi|238506943	AFLA_119660	ATP synthase F1, beta subunit, putative
gi|238506985	AFLA_119870	iron-sulfur protein subunit of succinate dehydrogenase Sdh2, putative
gi|238501448	AFLA_127650	acyl carrier protein, putative
gi|238501850	AFLA_129660	mitochondrial F1F0 ATP synthase subunit F (Atp17), putative
gi|238501932	AFLA_130070	hexokinase Kxk, putative
gi|238496441	AFLA_134430	ketoreductase, putative
gi|238496663	AFLA_135540	ATP synthase oligomycin sensitivity conferral protein, putative
gi|238496869	AFLA_136570	cytochrome c
afv03010 Ribosome - Aspergillus flavus (66)
gi|238502447	AFLA_002560	60S ribosomal protein L43
gi|238502631	AFLA_003480	60S ribosomal protein L32
gi|238503079	AFLA_005730	60S ribosomal protein L4
gi|238507888	AFLA_009000	40S ribosomal protein S18
gi|238489305	AFLA_018700	60S ribosomal protein L5
gi|238489667	AFLA_020510	40S ribosomal protein S0
gi|238489911	AFLA_021730	40S ribosomal protein S23
gi|238485696	AFLA_025760	putative mitochondrial 54S ribosomal protein MNP1
gi|238486284	AFLA_028700	ubiquitin-60S ribosomal protein L40 fusion protein
gi|238486348	AFLA_029020	40S ribosomal protein S8
gi|238486396	AFLA_029260	60S ribosomal protein L15, putative
gi|238486434	AFLA_029450	60S ribosomal protein L20
gi|238486572	AFLA_030140	60S acidic ribosomal protein P0
gi|238486822	AFLA_031390	ubiquitin-40S ribosomal protein S31 fusion protein
gi|238486936	AFLA_031960	40S ribosomal protein S7
gi|238487282	AFLA_033690	60S ribosomal protein L31
gi|238487340	AFLA_033980	60S ribosomal protein L8
gi|238487400	AFLA_034280	40S ribosomal protein S29, putative
gi|238487412	AFLA_034340	40S ribosomal protein S10b
gi|238492793	AFLA_041710	60S ribosomal protein L7
gi|238492849	AFLA_041990	60S ribosomal protein L17
gi|238493081	AFLA_043150	40S ribosomal protein S20
gi|238493273	AFLA_044110	40S ribosomal protein S16
gi|238493285	AFLA_044170	40S ribosomal protein S14
gi|238493355	AFLA_044520	60S acidic ribosomal protein P2
gi|238493357	AFLA_044530	40S ribosomal protein S15
gi|238493609	AFLA_045790	60S ribosomal protein L30
gi|238493939	AFLA_047440	60S ribosomal protein L18
gi|238503382	AFLA_047870	40S ribosomal protein S1
gi|238503416	AFLA_048140	60S ribosomal protein L25
gi|238503550	AFLA_048810	60S ribosomal protein L2
gi|238503790	AFLA_050000	60S ribosomal protein L16
gi|238503920	AFLA_050650	40S ribosomal protein S19
gi|238503950	AFLA_050800	40S ribosomal protein S12
gi|238503978	AFLA_050950	40S ribosomal protein S3
gi|238493968	AFLA_054760	60S ribosomal protein L28
gi|238494266	AFLA_056250	60S ribosomal protein L14
gi|238495046	AFLA_060150	60S ribosomal protein L26
gi|238498248	AFLA_068000	60S ribosomal protein L1
gi|238498332	AFLA_068420	60S ribosomal protein L6
gi|238498484	AFLA_069180	60S ribosomal protein L35
gi|238498912	AFLA_071320	40S ribosomal protein S24
gi|238482363	AFLA_075030	40S ribosomal protein S13
gi|238483333	AFLA_079880	60S ribosomal protein L22
gi|238483385	AFLA_080140	60S ribosomal protein L12
gi|238483963	AFLA_083050	40S ribosomal protein S25
gi|238484047	AFLA_083470	40S ribosomal protein S28
gi|238484101	AFLA_083740	40S ribosomal protein S22
gi|238484901	AFLA_087760	40S ribosomal protein S11
gi|238485023	AFLA_088370	60S ribosomal protein L9
gi|238499421	AFLA_091250	60S ribosomal protein L24
gi|238499645	AFLA_092370	60S ribosomal protein L23
gi|238505483	AFLA_100940	60S ribosomal protein L37
gi|238505502	AFLA_101020	40S ribosomal protein S4
gi|238505530	AFLA_101150	60S ribosomal protein L21
gi|238505532	AFLA_101160	40S ribosomal protein S9
gi|238491660	AFLA_111980	60S ribosomal protein L38
gi|238491682	AFLA_112090	60S ribosomal protein L11
gi|238491742	AFLA_112390	60S ribosomal protein L36
gi|238508759	AFLA_115110	60S ribosomal protein L13
gi|238506609	AFLA_117990	40S ribosomal protein S2
gi|238501096	AFLA_125890	40S ribosomal protein S17
gi|238501362	AFLA_127220	60S ribosomal protein L27
gi|238501490	AFLA_127860	60S acidic ribosomal protein P1
gi|238496155	AFLA_132990	60S ribosomal protein L34
gi|238496503	AFLA_134740	60S ribosomal protein L3
afv01110 Biosynthesis of secondary metabolites - Aspergillus flavus (60)
gi|238502861	AFLA_004630	farnesyl-pyrophosphate synthetase
gi|238503193	AFLA_006300	nucleoside diphosphate kinase
gi|238503333	AFLA_007020	citrate synthase (Cit1), putative
gi|238507866	AFLA_008890	glutamate decarboxylase
gi|238508539	AFLA_012160	acetyl-CoA acetyltransferase, putative
gi|238489147	AFLA_017910	transketolase TktA
gi|238489335	AFLA_018850	isocitrate dehydrogenase, NAD-dependent
gi|238489905	AFLA_021700	aminotransferase, class V, putative
gi|238489957	AFLA_021960	pyruvate dehydrogenase E1 component alpha subunit, putative
gi|238490047	AFLA_022410	coproporphyrinogen III oxidase, putative
gi|238485442	AFLA_024480	6-phosphofructokinase alpha subunit
gi|238485566	AFLA_025100	glyceraldehyde 3-phosphate dehydrogenase GpdA
gi|238485838	AFLA_026470	aspartate aminotransferase, putative
gi|238486014	AFLA_027350	saccharopine dehydrogenase Lys9, putative
gi|238486686	AFLA_030710	phosphoglucomutase PgmA
gi|238486730	AFLA_030930	fructose-bisphosphate aldolase, class II
gi|238486738	AFLA_030970	homoserine dehydrogenase
gi|238486858	AFLA_031570	pyruvate decarboxylase PdcA, putative
gi|238486950	AFLA_032030	hydroxymethylglutaryl-CoA synthase Erg13, putative
gi|238487038	AFLA_032470	phosphoglycolate phosphatase, putative
gi|238487354	AFLA_034050	mitochondrial aconitate hydratase, putative
gi|238487910	AFLA_036840	6-phosphogluconate dehydrogenase Gnd1, putative
gi|238488036	AFLA_037480	enolase/allergen Asp F 22
gi|238488122	AFLA_037910	NAD(+)-isocitrate dehydrogenase subunit I
gi|238488132	AFLA_037960	glucosamine-fructose-6-phosphate aminotransferase
gi|238492929	AFLA_042390	glyceraldehyde 3-phosphate dehydrogenase, putative
gi|238493073	AFLA_043110	dihydrolipoamide dehydrogenase
gi|238493415	AFLA_044820	glucose-6-phosphate isomerase
gi|238493867	AFLA_047080	cytosolic hydroxymethyltransferase, putative
gi|238503526	AFLA_048690	alcohol dehydrogenase, putative
gi|238503648	AFLA_049290	citrate synthase Cit1, putative
gi|238504428	AFLA_053200	homoserine dehydrogenase, putative
gi|238493966	AFLA_054750	malate dehydrogenase, NAD-dependent
gi|238494564	AFLA_057740	aldehyde dehydrogenase, putative
gi|238494678	AFLA_058310	formaldehyde dehydrogenase
gi|238495076	AFLA_060300	Ketol-acid reductoisomerase
gi|238498450	AFLA_069010	S-adenosylmethionine synthetase
gi|238498522	AFLA_069370	phosphoglycerate kinase PgkA, putative (EC:2.7.2.3)
gi|238498846	AFLA_070990	UTP-glucose-1-phosphate uridylyltransferase Ugp1, putative
gi|238498918	AFLA_071350	UDP-N-acetylglucosamine pyrophosphorylase
gi|238482693	AFLA_076680	pyruvate dehydrogenase complex, dihydrolipoamide acetyltransferase
gi|238482699	AFLA_076710	malate dehydrogenase, NAD-dependent
gi|238483277	AFLA_079600	acyl-CoA:6-aminopenicillanic-acid-acyltransferase, putative
gi|238483435	AFLA_080390	6-phosphogluconolactonase, putative
gi|238484431	AFLA_085400	phosphoglycerate mutase, 2,3-bisphosphoglycerate-independent
gi|238484435	AFLA_085420	serine hydroxymethyltransferase, putative
gi|238484929	AFLA_087900	pyruvate kinase
gi|238499015	AFLA_089210	pyruvate dehydrogenase E1 beta subunit PdbA, putative
gi|238499309	AFLA_090690	mycelial catalase Cat1
gi|238500097	AFLA_094630	triosephosphate isomerase
gi|238505090	AFLA_099010	transaldolase
gi|238505284	AFLA_099990	succinate dehydrogenase subunit Sdh1, putative
gi|238506138	AFLA_104010	dihydrolipoamide succinyltransferase, putative
gi|238490538	AFLA_106350	ATP citrate lyase subunit (Acl), putatibe
gi|238490888	AFLA_108100	argininosuccinate synthase
gi|238491758	AFLA_112470	cobalamin-independent methionine synthase MetH/D
gi|238508772	AFLA_115170	succinyl-CoA synthetase beta subunit, putative
gi|238506985	AFLA_119870	iron-sulfur protein subunit of succinate dehydrogenase Sdh2, putative
gi|238501932	AFLA_130070	hexokinase Kxk, putative
gi|238496441	AFLA_134430	ketoreductase, putative
afv01200 Carbon metabolism - Aspergillus flavus (37)
gi|238503333	AFLA_007020	citrate synthase (Cit1), putative
gi|238508539	AFLA_012160	acetyl-CoA acetyltransferase, putative
gi|238489147	AFLA_017910	transketolase TktA
gi|238489335	AFLA_018850	isocitrate dehydrogenase, NAD-dependent
gi|238489905	AFLA_021700	aminotransferase, class V, putative
gi|238489957	AFLA_021960	pyruvate dehydrogenase E1 component alpha subunit, putative
gi|238485442	AFLA_024480	6-phosphofructokinase alpha subunit
gi|238485566	AFLA_025100	glyceraldehyde 3-phosphate dehydrogenase GpdA
gi|238485838	AFLA_026470	aspartate aminotransferase, putative
gi|238486730	AFLA_030930	fructose-bisphosphate aldolase, class II
gi|238487354	AFLA_034050	mitochondrial aconitate hydratase, putative
gi|238487910	AFLA_036840	6-phosphogluconate dehydrogenase Gnd1, putative
gi|238488036	AFLA_037480	enolase/allergen Asp F 22
gi|238488122	AFLA_037910	NAD(+)-isocitrate dehydrogenase subunit I
gi|238492929	AFLA_042390	glyceraldehyde 3-phosphate dehydrogenase, putative
gi|238493073	AFLA_043110	dihydrolipoamide dehydrogenase
gi|238493415	AFLA_044820	glucose-6-phosphate isomerase
gi|238493867	AFLA_047080	cytosolic hydroxymethyltransferase, putative
gi|238503648	AFLA_049290	citrate synthase Cit1, putative
gi|238493966	AFLA_054750	malate dehydrogenase, NAD-dependent
gi|238494678	AFLA_058310	formaldehyde dehydrogenase
gi|238498522	AFLA_069370	phosphoglycerate kinase PgkA, putative (EC:2.7.2.3)
gi|238482693	AFLA_076680	pyruvate dehydrogenase complex, dihydrolipoamide acetyltransferase
gi|238482699	AFLA_076710	malate dehydrogenase, NAD-dependent
gi|238483435	AFLA_080390	6-phosphogluconolactonase, putative
gi|238484431	AFLA_085400	phosphoglycerate mutase, 2,3-bisphosphoglycerate-independent
gi|238484435	AFLA_085420	serine hydroxymethyltransferase, putative
gi|238484929	AFLA_087900	pyruvate kinase
gi|238499015	AFLA_089210	pyruvate dehydrogenase E1 beta subunit PdbA, putative
gi|238500097	AFLA_094630	triosephosphate isomerase
gi|238505090	AFLA_099010	transaldolase
gi|238505284	AFLA_099990	succinate dehydrogenase subunit Sdh1, putative
gi|238506138	AFLA_104010	dihydrolipoamide succinyltransferase, putative
gi|238491688	AFLA_112120	pyruvate carboxylase, putative
gi|238508772	AFLA_115170	succinyl-CoA synthetase beta subunit, putative
gi|238506985	AFLA_119870	iron-sulfur protein subunit of succinate dehydrogenase Sdh2, putative
gi|238501932	AFLA_130070	hexokinase Kxk, putative
afv01230 Biosynthesis of amino acids - Aspergillus flavus (29)
gi|238503333	AFLA_007020	citrate synthase (Cit1), putative
gi|238489147	AFLA_017910	transketolase TktA
gi|238489335	AFLA_018850	isocitrate dehydrogenase, NAD-dependent
gi|238485442	AFLA_024480	6-phosphofructokinase alpha subunit
gi|238485566	AFLA_025100	glyceraldehyde 3-phosphate dehydrogenase GpdA
gi|238485838	AFLA_026470	aspartate aminotransferase, putative
gi|238486014	AFLA_027350	saccharopine dehydrogenase Lys9, putative
gi|238486730	AFLA_030930	fructose-bisphosphate aldolase, class II
gi|238486738	AFLA_030970	homoserine dehydrogenase
gi|238487354	AFLA_034050	mitochondrial aconitate hydratase, putative
gi|238488036	AFLA_037480	enolase/allergen Asp F 22
gi|238488122	AFLA_037910	NAD(+)-isocitrate dehydrogenase subunit I
gi|238492737	AFLA_041430	glutamine synthetase, putative
gi|238492929	AFLA_042390	glyceraldehyde 3-phosphate dehydrogenase, putative
gi|238493867	AFLA_047080	cytosolic hydroxymethyltransferase, putative
gi|238503648	AFLA_049290	citrate synthase Cit1, putative
gi|238504174	AFLA_051930	glutamine synthetase
gi|238504428	AFLA_053200	homoserine dehydrogenase, putative
gi|238495076	AFLA_060300	Ketol-acid reductoisomerase
gi|238498450	AFLA_069010	S-adenosylmethionine synthetase
gi|238498522	AFLA_069370	phosphoglycerate kinase PgkA, putative (EC:2.7.2.3)
gi|238484431	AFLA_085400	phosphoglycerate mutase, 2,3-bisphosphoglycerate-independent
gi|238484435	AFLA_085420	serine hydroxymethyltransferase, putative
gi|238484929	AFLA_087900	pyruvate kinase
gi|238500097	AFLA_094630	triosephosphate isomerase
gi|238505090	AFLA_099010	transaldolase
gi|238490888	AFLA_108100	argininosuccinate synthase
gi|238491688	AFLA_112120	pyruvate carboxylase, putative
gi|238491758	AFLA_112470	cobalamin-independent methionine synthase MetH/D
afv00010 Glycolysis / Gluconeogenesis - Aspergillus flavus (20)
gi|238489957	AFLA_021960	pyruvate dehydrogenase E1 component alpha subunit, putative
gi|238485442	AFLA_024480	6-phosphofructokinase alpha subunit
gi|238485566	AFLA_025100	glyceraldehyde 3-phosphate dehydrogenase GpdA
gi|238486686	AFLA_030710	phosphoglucomutase PgmA
gi|238486730	AFLA_030930	fructose-bisphosphate aldolase, class II
gi|238486858	AFLA_031570	pyruvate decarboxylase PdcA, putative
gi|238488036	AFLA_037480	enolase/allergen Asp F 22
gi|238492929	AFLA_042390	glyceraldehyde 3-phosphate dehydrogenase, putative
gi|238493073	AFLA_043110	dihydrolipoamide dehydrogenase
gi|238493415	AFLA_044820	glucose-6-phosphate isomerase
gi|238503526	AFLA_048690	alcohol dehydrogenase, putative
gi|238494564	AFLA_057740	aldehyde dehydrogenase, putative
gi|238494678	AFLA_058310	formaldehyde dehydrogenase
gi|238498522	AFLA_069370	phosphoglycerate kinase PgkA, putative (EC:2.7.2.3)
gi|238482693	AFLA_076680	pyruvate dehydrogenase complex, dihydrolipoamide acetyltransferase
gi|238484431	AFLA_085400	phosphoglycerate mutase, 2,3-bisphosphoglycerate-independent
gi|238484929	AFLA_087900	pyruvate kinase
gi|238499015	AFLA_089210	pyruvate dehydrogenase E1 beta subunit PdbA, putative
gi|238500097	AFLA_094630	triosephosphate isomerase
gi|238501932	AFLA_130070	hexokinase Kxk, putative
afv00190 Oxidative phosphorylation - Aspergillus flavus (17)
gi|238502925	AFLA_004950	cytochrome c oxidase subunit Va, putative
gi|238503329	AFLA_007000	ubiquinol-cytochrome C reductase complex core protein 2, putative
gi|238487382	AFLA_034190	NADH-ubiquinone oxidoreductase 39 kDa subunit, putative
gi|238493253	AFLA_044010	NADH-ubiquinone oxidoreductase 299 kDa subunit, putative
gi|238483061	AFLA_078520	mitochondrial ATPase subunit ATP4, putative
gi|238483087	AFLA_078650	mitochondrial F1 ATPase subunit alpha, putative
gi|238483361	AFLA_080020	ATP synthase gamma chain, mitochondrial precursor, putative
gi|238483631	AFLA_081380	cytochrome C1/Cyt1, putative
gi|238484693	AFLA_086710	inorganic diphosphatase, putative
gi|238505284	AFLA_099990	succinate dehydrogenase subunit Sdh1, putative
gi|238506929	AFLA_119590	ubiquinol-cytochrome c reductase iron-sulfur subunit precursor
gi|238506941	AFLA_119650	cytochrome c oxidase subunit V
gi|238506943	AFLA_119660	ATP synthase F1, beta subunit, putative
gi|238506985	AFLA_119870	iron-sulfur protein subunit of succinate dehydrogenase Sdh2, putative
gi|238501448	AFLA_127650	acyl carrier protein, putative
gi|238501850	AFLA_129660	mitochondrial F1F0 ATP synthase subunit F (Atp17), putative
gi|238496663	AFLA_135540	ATP synthase oligomycin sensitivity conferral protein, putative
afv00020 Citrate cycle (TCA cycle) - Aspergillus flavus (17)
gi|238503333	AFLA_007020	citrate synthase (Cit1), putative
gi|238489335	AFLA_018850	isocitrate dehydrogenase, NAD-dependent
gi|238489957	AFLA_021960	pyruvate dehydrogenase E1 component alpha subunit, putative
gi|238487354	AFLA_034050	mitochondrial aconitate hydratase, putative
gi|238488122	AFLA_037910	NAD(+)-isocitrate dehydrogenase subunit I
gi|238493073	AFLA_043110	dihydrolipoamide dehydrogenase
gi|238503648	AFLA_049290	citrate synthase Cit1, putative
gi|238493966	AFLA_054750	malate dehydrogenase, NAD-dependent
gi|238482693	AFLA_076680	pyruvate dehydrogenase complex, dihydrolipoamide acetyltransferase
gi|238482699	AFLA_076710	malate dehydrogenase, NAD-dependent
gi|238499015	AFLA_089210	pyruvate dehydrogenase E1 beta subunit PdbA, putative
gi|238505284	AFLA_099990	succinate dehydrogenase subunit Sdh1, putative
gi|238506138	AFLA_104010	dihydrolipoamide succinyltransferase, putative
gi|238490538	AFLA_106350	ATP citrate lyase subunit (Acl), putatibe
gi|238491688	AFLA_112120	pyruvate carboxylase, putative
gi|238508772	AFLA_115170	succinyl-CoA synthetase beta subunit, putative
gi|238506985	AFLA_119870	iron-sulfur protein subunit of succinate dehydrogenase Sdh2, putative
afv00620 Pyruvate metabolism - Aspergillus flavus (13)
gi|238508539	AFLA_012160	acetyl-CoA acetyltransferase, putative
gi|238489957	AFLA_021960	pyruvate dehydrogenase E1 component alpha subunit, putative
gi|238493073	AFLA_043110	dihydrolipoamide dehydrogenase
gi|238493723	AFLA_046360	acetyl-CoA carboxylase, putative
gi|238493966	AFLA_054750	malate dehydrogenase, NAD-dependent
gi|238494564	AFLA_057740	aldehyde dehydrogenase, putative
gi|238482693	AFLA_076680	pyruvate dehydrogenase complex, dihydrolipoamide acetyltransferase
gi|238482699	AFLA_076710	malate dehydrogenase, NAD-dependent
gi|238483033	AFLA_078380	acetyl-coA hydrolase Ach1, putative
gi|238484929	AFLA_087900	pyruvate kinase
gi|238499015	AFLA_089210	pyruvate dehydrogenase E1 beta subunit PdbA, putative
gi|238491250	AFLA_109930	D-lactate dehydrogenase, putative
gi|238491688	AFLA_112120	pyruvate carboxylase, putative
afv00630 Glyoxylate and dicarboxylate metabolism - Aspergillus flavus (13)
gi|238503333	AFLA_007020	citrate synthase (Cit1), putative
gi|238508539	AFLA_012160	acetyl-CoA acetyltransferase, putative
gi|238489905	AFLA_021700	aminotransferase, class V, putative
gi|238487038	AFLA_032470	phosphoglycolate phosphatase, putative
gi|238487354	AFLA_034050	mitochondrial aconitate hydratase, putative
gi|238492737	AFLA_041430	glutamine synthetase, putative
gi|238493867	AFLA_047080	cytosolic hydroxymethyltransferase, putative
gi|238503648	AFLA_049290	citrate synthase Cit1, putative
gi|238504174	AFLA_051930	glutamine synthetase
gi|238493966	AFLA_054750	malate dehydrogenase, NAD-dependent
gi|238482699	AFLA_076710	malate dehydrogenase, NAD-dependent
gi|238484435	AFLA_085420	serine hydroxymethyltransferase, putative
gi|238499309	AFLA_090690	mycelial catalase Cat1
afv04141 Protein processing in endoplasmic reticulum - Aspergillus flavus (10)
gi|238502409	AFLA_002370	cell division control protein Cdc48
gi|238503321	AFLA_006960	molecular chaperone and allergen Mod-E/Hsp90/Hsp1
gi|238508549	AFLA_012200	Hsp70 chaperone (HscA), putative
gi|238490041	AFLA_022380	molecular chaperone Hsp70
gi|238487668	AFLA_035620	Hsp70 chaperone BiP/Kar2, putative
gi|238504096	AFLA_051540	calnexin
gi|238482029	AFLA_073350	protein kinase C substrate, putative
gi|238483383	AFLA_080130	protein transport protein Sec23, putative
gi|238499827	AFLA_093280	disulfide isomerase (TigA), putative
gi|238501980	AFLA_130310	protein disulfide isomerase Pdi1, putative
afv00030 Pentose phosphate pathway - Aspergillus flavus (8)
gi|238489147	AFLA_017910	transketolase TktA
gi|238485442	AFLA_024480	6-phosphofructokinase alpha subunit
gi|238486686	AFLA_030710	phosphoglucomutase PgmA
gi|238486730	AFLA_030930	fructose-bisphosphate aldolase, class II
gi|238487910	AFLA_036840	6-phosphogluconate dehydrogenase Gnd1, putative
gi|238493415	AFLA_044820	glucose-6-phosphate isomerase
gi|238483435	AFLA_080390	6-phosphogluconolactonase, putative
gi|238505090	AFLA_099010	transaldolase
afv00270 Cysteine and methionine metabolism - Aspergillus flavus (8)
gi|238485838	AFLA_026470	aspartate aminotransferase, putative
gi|238486738	AFLA_030970	homoserine dehydrogenase
gi|238504428	AFLA_053200	homoserine dehydrogenase, putative
gi|238493966	AFLA_054750	malate dehydrogenase, NAD-dependent
gi|238498450	AFLA_069010	S-adenosylmethionine synthetase
gi|238498566	AFLA_069590	adenosylhomocysteinase
gi|238482699	AFLA_076710	malate dehydrogenase, NAD-dependent
gi|238491758	AFLA_112470	cobalamin-independent methionine synthase MetH/D
afv00680 Methane metabolism - Aspergillus flavus (8)
gi|238489905	AFLA_021700	aminotransferase, class V, putative
gi|238485442	AFLA_024480	6-phosphofructokinase alpha subunit
gi|238486730	AFLA_030930	fructose-bisphosphate aldolase, class II
gi|238488036	AFLA_037480	enolase/allergen Asp F 22
gi|238493867	AFLA_047080	cytosolic hydroxymethyltransferase, putative
gi|238494678	AFLA_058310	formaldehyde dehydrogenase
gi|238484431	AFLA_085400	phosphoglycerate mutase, 2,3-bisphosphoglycerate-independent
gi|238484435	AFLA_085420	serine hydroxymethyltransferase, putative
afv00230 Purine metabolism - Aspergillus flavus (8)
gi|238503193	AFLA_006300	nucleoside diphosphate kinase
gi|238486686	AFLA_030710	phosphoglucomutase PgmA
gi|238492211	AFLA_038790	adenosine deaminase family protein
gi|238493215	AFLA_043820	DNA polymerase alpha catalytic subunit, putative
gi|238493269	AFLA_044090	urate oxydase UaZ
gi|238503556	AFLA_048840	adenosine kinase, putative
gi|238484929	AFLA_087900	pyruvate kinase
gi|238490628	AFLA_106800	guanine deaminase, putative
afv00250 Alanine, aspartate and glutamate metabolism - Aspergillus flavus (8)
gi|238507866	AFLA_008890	glutamate decarboxylase
gi|238489905	AFLA_021700	aminotransferase, class V, putative
gi|238485838	AFLA_026470	aspartate aminotransferase, putative
gi|238488132	AFLA_037960	glucosamine-fructose-6-phosphate aminotransferase
gi|238492737	AFLA_041430	glutamine synthetase, putative
gi|238504174	AFLA_051930	glutamine synthetase
gi|238490888	AFLA_108100	argininosuccinate synthase
gi|238491928	AFLA_113320	Glutamate/Leucine/Phenylalanine/Valine dehydrogenase, putative
afv01210 2-Oxocarboxylic acid metabolism - Aspergillus flavus (7)
gi|238503333	AFLA_007020	citrate synthase (Cit1), putative
gi|238489335	AFLA_018850	isocitrate dehydrogenase, NAD-dependent
gi|238485838	AFLA_026470	aspartate aminotransferase, putative
gi|238487354	AFLA_034050	mitochondrial aconitate hydratase, putative
gi|238488122	AFLA_037910	NAD(+)-isocitrate dehydrogenase subunit I
gi|238503648	AFLA_049290	citrate synthase Cit1, putative
gi|238495076	AFLA_060300	Ketol-acid reductoisomerase
afv00260 Glycine, serine and threonine metabolism - Aspergillus flavus (7)
gi|238489905	AFLA_021700	aminotransferase, class V, putative
gi|238486738	AFLA_030970	homoserine dehydrogenase
gi|238493073	AFLA_043110	dihydrolipoamide dehydrogenase
gi|238493867	AFLA_047080	cytosolic hydroxymethyltransferase, putative
gi|238504428	AFLA_053200	homoserine dehydrogenase, putative
gi|238484431	AFLA_085400	phosphoglycerate mutase, 2,3-bisphosphoglycerate-independent
gi|238484435	AFLA_085420	serine hydroxymethyltransferase, putative
afv00520 Amino sugar and nucleotide sugar metabolism - Aspergillus flavus (6)
gi|238486686	AFLA_030710	phosphoglucomutase PgmA
gi|238488132	AFLA_037960	glucosamine-fructose-6-phosphate aminotransferase
gi|238493415	AFLA_044820	glucose-6-phosphate isomerase
gi|238498846	AFLA_070990	UTP-glucose-1-phosphate uridylyltransferase Ugp1, putative
gi|238498918	AFLA_071350	UDP-N-acetylglucosamine pyrophosphorylase
gi|238501932	AFLA_130070	hexokinase Kxk, putative
afv00330 Arginine and proline metabolism - Aspergillus flavus (6)
gi|238485838	AFLA_026470	aspartate aminotransferase, putative
gi|238492737	AFLA_041430	glutamine synthetase, putative
gi|238504174	AFLA_051930	glutamine synthetase
gi|238494564	AFLA_057740	aldehyde dehydrogenase, putative
gi|238490888	AFLA_108100	argininosuccinate synthase
gi|238491928	AFLA_113320	Glutamate/Leucine/Phenylalanine/Valine dehydrogenase, putative
afv00051 Fructose and mannose metabolism - Aspergillus flavus (5)
gi|238485442	AFLA_024480	6-phosphofructokinase alpha subunit
gi|238486730	AFLA_030930	fructose-bisphosphate aldolase, class II
gi|238500097	AFLA_094630	triosephosphate isomerase
gi|238504874	AFLA_097930	sorbitol/xylitol dehydrogenase, putative
gi|238501932	AFLA_130070	hexokinase Kxk, putative
afv01212 Fatty acid metabolism - Aspergillus flavus (5)
gi|238508539	AFLA_012160	acetyl-CoA acetyltransferase, putative
gi|238493723	AFLA_046360	acetyl-CoA carboxylase, putative
gi|238499005	AFLA_089160	fatty acid synthase beta subunit, putative
gi|238499007	AFLA_089170	fatty acid synthase alpha subunit FasA
gi|238496441	AFLA_134430	ketoreductase, putative
afv04144 Endocytosis - Aspergillus flavus (5)
gi|238508549	AFLA_012200	Hsp70 chaperone (HscA), putative
gi|238490041	AFLA_022380	molecular chaperone Hsp70
gi|238486636	AFLA_030460	ADP-ribosylation factor 6, putative
gi|238488004	AFLA_037320	Rho GTPase Rho1
gi|238482685	AFLA_076640	phospholipase PldA, putative
afv04145 Phagosome - Aspergillus flavus (4)
gi|238504096	AFLA_051540	calnexin
gi|238504156	AFLA_051840	tubulin beta subunit
gi|238494062	AFLA_055230	actin Act1
gi|238483539	AFLA_080920	tubulin alpha-1 subunit
afv00071 Fatty acid degradation - Aspergillus flavus (4)
gi|238508539	AFLA_012160	acetyl-CoA acetyltransferase, putative
gi|238503526	AFLA_048690	alcohol dehydrogenase, putative
gi|238494564	AFLA_057740	aldehyde dehydrogenase, putative
gi|238494678	AFLA_058310	formaldehyde dehydrogenase
afv00280 Valine, leucine and isoleucine degradation - Aspergillus flavus (4)
gi|238508539	AFLA_012160	acetyl-CoA acetyltransferase, putative
gi|238486950	AFLA_032030	hydroxymethylglutaryl-CoA synthase Erg13, putative
gi|238493073	AFLA_043110	dihydrolipoamide dehydrogenase
gi|238494564	AFLA_057740	aldehyde dehydrogenase, putative
afv00040 Pentose and glucuronate interconversions - Aspergillus flavus (4)
gi|238486406	AFLA_029310	alcohol dehydrogenase, zinc-containing, putative
gi|238494564	AFLA_057740	aldehyde dehydrogenase, putative
gi|238498846	AFLA_070990	UTP-glucose-1-phosphate uridylyltransferase Ugp1, putative
gi|238490644	AFLA_106880	aldehyde reductase (AKR1), putative
afv04146 Peroxisome - Aspergillus flavus (4)
gi|238489905	AFLA_021700	aminotransferase, class V, putative
gi|238487228	AFLA_033420	Mn superoxide dismutase MnSOD
gi|238504400	AFLA_053060	peroxiredoxin 5, prdx5, putative
gi|238499309	AFLA_090690	mycelial catalase Cat1
afv00640 Propanoate metabolism - Aspergillus flavus (4)
gi|238508539	AFLA_012160	acetyl-CoA acetyltransferase, putative
gi|238493723	AFLA_046360	acetyl-CoA carboxylase, putative
gi|238494564	AFLA_057740	aldehyde dehydrogenase, putative
gi|238508772	AFLA_115170	succinyl-CoA synthetase beta subunit, putative
afv00310 Lysine degradation - Aspergillus flavus (4)
gi|238508539	AFLA_012160	acetyl-CoA acetyltransferase, putative
gi|238486014	AFLA_027350	saccharopine dehydrogenase Lys9, putative
gi|238494564	AFLA_057740	aldehyde dehydrogenase, putative
gi|238506138	AFLA_104010	dihydrolipoamide succinyltransferase, putative
afv00052 Galactose metabolism - Aspergillus flavus (4)
gi|238485442	AFLA_024480	6-phosphofructokinase alpha subunit
gi|238486686	AFLA_030710	phosphoglucomutase PgmA
gi|238498846	AFLA_070990	UTP-glucose-1-phosphate uridylyltransferase Ugp1, putative
gi|238501932	AFLA_130070	hexokinase Kxk, putative
afv00900 Terpenoid backbone biosynthesis - Aspergillus flavus (4)
gi|238502861	AFLA_004630	farnesyl-pyrophosphate synthetase
gi|238508539	AFLA_012160	acetyl-CoA acetyltransferase, putative
gi|238486950	AFLA_032030	hydroxymethylglutaryl-CoA synthase Erg13, putative
gi|238491668	AFLA_112020	CaaX farnesyltransferase alpha subunit Ram2
afv00500 Starch and sucrose metabolism - Aspergillus flavus (4)
gi|238486686	AFLA_030710	phosphoglucomutase PgmA
gi|238493415	AFLA_044820	glucose-6-phosphate isomerase
gi|238498846	AFLA_070990	UTP-glucose-1-phosphate uridylyltransferase Ugp1, putative
gi|238501932	AFLA_130070	hexokinase Kxk, putative
afv00061 Fatty acid biosynthesis - Aspergillus flavus (3)
gi|238493723	AFLA_046360	acetyl-CoA carboxylase, putative
gi|238499005	AFLA_089160	fatty acid synthase beta subunit, putative
gi|238499007	AFLA_089170	fatty acid synthase alpha subunit FasA
afv03013 RNA transport - Aspergillus flavus (3)
gi|238487274	AFLA_033650	GTP-binding nuclear protein Ran, putative
gi|238484739	AFLA_086940	eukaryotic translation initiation factor 4, putative
gi|238499327	AFLA_090780	translation elongation factor EF-1 alpha subunit, putative
afv00350 Tyrosine metabolism - Aspergillus flavus (3)
gi|238485838	AFLA_026470	aspartate aminotransferase, putative
gi|238503526	AFLA_048690	alcohol dehydrogenase, putative
gi|238494678	AFLA_058310	formaldehyde dehydrogenase
afv00480 Glutathione metabolism - Aspergillus flavus (3)
gi|238487910	AFLA_036840	6-phosphogluconate dehydrogenase Gnd1, putative
gi|238483339	AFLA_079910	glutathione peroxidase Hyr1, putative
gi|238506124	AFLA_103940	glutamate carboxypeptidase, putative
afv03018 RNA degradation - Aspergillus flavus (3)
gi|238488036	AFLA_037480	enolase/allergen Asp F 22
gi|238493375	AFLA_044620	mitochondrial Hsp70 chaperone (Ssc70), putative
gi|238493601	AFLA_045750	antigenic mitochondrial protein HSP60, putative
afv00650 Butanoate metabolism - Aspergillus flavus (3)
gi|238507866	AFLA_008890	glutamate decarboxylase
gi|238508539	AFLA_012160	acetyl-CoA acetyltransferase, putative
gi|238486950	AFLA_032030	hydroxymethylglutaryl-CoA synthase Erg13, putative
afv00380 Tryptophan metabolism - Aspergillus flavus (3)
gi|238508539	AFLA_012160	acetyl-CoA acetyltransferase, putative
gi|238494564	AFLA_057740	aldehyde dehydrogenase, putative
gi|238499309	AFLA_090690	mycelial catalase Cat1
afv03050 Proteasome - Aspergillus flavus (3)
gi|238502713	AFLA_003890	proteasome component Pre6, putative
gi|238482725	AFLA_076840	proteasome component Pre8, putative
gi|238501678	AFLA_128800	proteasome component Pre9, putative
afv00970 Aminoacyl-tRNA biosynthesis - Aspergillus flavus (3)
gi|238503976	AFLA_050940	phenylalanyl-tRNA synthetase, beta subunit
gi|238504300	AFLA_052550	threonyl-tRNA synthetase, putative
gi|238495494	AFLA_062390	tryptophanyl-tRNA synthetase
afv00910 Nitrogen metabolism - Aspergillus flavus (3)
gi|238492737	AFLA_041430	glutamine synthetase, putative
gi|238504174	AFLA_051930	glutamine synthetase
gi|238491928	AFLA_113320	Glutamate/Leucine/Phenylalanine/Valine dehydrogenase, putative
afv03008 Ribosome biogenesis in eukaryotes - Aspergillus flavus (3)
gi|238487274	AFLA_033650	GTP-binding nuclear protein Ran, putative
gi|238503594	AFLA_049030	ribosome biogenesis GTPase Lsg1, putative
gi|238506010	AFLA_103360	RNA processing protein Emg1, putative
afv00300 Lysine biosynthesis - Aspergillus flavus (3)
gi|238486014	AFLA_027350	saccharopine dehydrogenase Lys9, putative
gi|238486738	AFLA_030970	homoserine dehydrogenase
gi|238504428	AFLA_053200	homoserine dehydrogenase, putative
afv01220 Degradation of aromatic compounds - Aspergillus flavus (2)
gi|238503526	AFLA_048690	alcohol dehydrogenase, putative
gi|238494678	AFLA_058310	formaldehyde dehydrogenase
afv00410 beta-Alanine metabolism - Aspergillus flavus (2)
gi|238507866	AFLA_008890	glutamate decarboxylase
gi|238494564	AFLA_057740	aldehyde dehydrogenase, putative
afv00072 Synthesis and degradation of ketone bodies - Aspergillus flavus (2)
gi|238508539	AFLA_012160	acetyl-CoA acetyltransferase, putative
gi|238486950	AFLA_032030	hydroxymethylglutaryl-CoA synthase Erg13, putative
afv00564 Glycerophospholipid metabolism - Aspergillus flavus (2)
gi|238494898	AFLA_059410	lysophospholipase Plb3
gi|238482685	AFLA_076640	phospholipase PldA, putative
afv00590 Arachidonic acid metabolism - Aspergillus flavus (2)
gi|238493917	AFLA_047330	leukotriene A4 hydrolase
gi|238483339	AFLA_079910	glutathione peroxidase Hyr1, putative
afv00460 Cyanoamino acid metabolism - Aspergillus flavus (2)
gi|238493867	AFLA_047080	cytosolic hydroxymethyltransferase, putative
gi|238484435	AFLA_085420	serine hydroxymethyltransferase, putative
afv00240 Pyrimidine metabolism - Aspergillus flavus (2)
gi|238503193	AFLA_006300	nucleoside diphosphate kinase
gi|238493215	AFLA_043820	DNA polymerase alpha catalytic subunit, putative
afv03040 Spliceosome - Aspergillus flavus (2)
gi|238508549	AFLA_012200	Hsp70 chaperone (HscA), putative
gi|238490041	AFLA_022380	molecular chaperone Hsp70
afv00254 Aflatoxin biosynthesis - Aspergillus flavus (2)
gi|238493723	AFLA_046360	acetyl-CoA carboxylase, putative
gi|238497389	AFLA_139190	aflK/ vbs/ VERB synthase
afv00561 Glycerolipid metabolism - Aspergillus flavus (2)
gi|238494564	AFLA_057740	aldehyde dehydrogenase, putative
gi|238498888	AFLA_071200	hypothetical protein
afv04122 Sulfur relay system - Aspergillus flavus (2)
gi|238499383	AFLA_091060	allergen Asp F3
gi|238499861	AFLA_093450	hypothetical protein
afv00670 One carbon pool by folate - Aspergillus flavus (2)
gi|238493867	AFLA_047080	cytosolic hydroxymethyltransferase, putative
gi|238484435	AFLA_085420	serine hydroxymethyltransferase, putative
afv04011 MAPK signaling pathway - yeast - Aspergillus flavus (2)
gi|238486548	AFLA_030020	G-protein complex gamma subunit Ste18
gi|238488004	AFLA_037320	Rho GTPase Rho1
afv01040 Biosynthesis of unsaturated fatty acids - Aspergillus flavus (1)
gi|238496441	AFLA_134430	ketoreductase, putative
afv00062 Fatty acid elongation - Aspergillus flavus (1)
gi|238496441	AFLA_134430	ketoreductase, putative
afv03030 DNA replication - Aspergillus flavus (1)
gi|238493215	AFLA_043820	DNA polymerase alpha catalytic subunit, putative
afv00770 Pantothenate and CoA biosynthesis - Aspergillus flavus (1)
gi|238495076	AFLA_060300	Ketol-acid reductoisomerase
afv00400 Phenylalanine, tyrosine and tryptophan biosynthesis - Aspergillus flavus (1)
gi|238485838	AFLA_026470	aspartate aminotransferase, putative
afv00860 Porphyrin and chlorophyll metabolism - Aspergillus flavus (1)
gi|238490047	AFLA_022410	coproporphyrinogen III oxidase, putative
afv03060 Protein export - Aspergillus flavus (1)
gi|238487668	AFLA_035620	Hsp70 chaperone BiP/Kar2, putative
afv00565 Ether lipid metabolism - Aspergillus flavus (1)
gi|238482685	AFLA_076640	phospholipase PldA, putative
afv00562 Inositol phosphate metabolism - Aspergillus flavus (1)
gi|238500097	AFLA_094630	triosephosphate isomerase
afv00920 Sulfur metabolism - Aspergillus flavus (1)
gi|238496869	AFLA_136570	cytochrome c
afv00232 Caffeine metabolism - Aspergillus flavus (1)
gi|238493269	AFLA_044090	urate oxydase UaZ
afv04070 Phosphatidylinositol signaling system - Aspergillus flavus (1)
gi|238485748	AFLA_026020	calmodulin
afv00290 Valine, leucine and isoleucine biosynthesis - Aspergillus flavus (1)
gi|238495076	AFLA_060300	Ketol-acid reductoisomerase
afv00340 Histidine metabolism - Aspergillus flavus (1)
gi|238494564	AFLA_057740	aldehyde dehydrogenase, putative
afv00430 Taurine and hypotaurine metabolism - Aspergillus flavus (1)
gi|238507866	AFLA_008890	glutamate decarboxylase
afv00311 Penicillin and cephalosporin biosynthesis - Aspergillus flavus (1)
gi|238483277	AFLA_079600	acyl-CoA:6-aminopenicillanic-acid-acyltransferase, putative
afv00053 Ascorbate and aldarate metabolism - Aspergillus flavus (1)
gi|238494564	AFLA_057740	aldehyde dehydrogenase, putative
afv04130 SNARE interactions in vesicular transport - Aspergillus flavus (1)
gi|238485890	AFLA_026730	vesicle transport v-snare protein, putative
afv00450 Selenocompound metabolism - Aspergillus flavus (1)
gi|238491758	AFLA_112470	cobalamin-independent methionine synthase MetH/D
afv00360 Phenylalanine metabolism - Aspergillus flavus (1)
gi|238485838	AFLA_026470	aspartate aminotransferase, putative
afv00600 Sphingolipid metabolism - Aspergillus flavus (1)
gi|238499969	AFLA_093990	arylsulfatase, putative
